# Supplementary material for: Implications of Sponge Biodiversity Patterns for the Management of a Marine Reserve in Northern Australia
Source: PLoS One. 2015 Nov 25;10(11):e0141813. doi: 10.1371/journal.pone.0141813 (PMC4659674; doi:10.1371/journal.pone.0141813)
Supplement: S2 Table — (XLSM) [file pone.0141813.s003.xlsm]

## Sheet: Species list
Survey	Station	Survey_Station	Full name	Presence	Class	Order	Family	GENUS	Species	Working name	AUTHOR	NTM registration No.
SOL4934	01BS21	SOL4934_01BS21	Echinodictyum mesenterinum	1	Demospongiae	Poecilosclerida	Raspailiidae	Echinodictyum	mesenterinum		(Lamarck, 1813)	Z006236
SOL4934	01BS21	SOL4934_01BS21	Xestospongia testudinaria	1	Demospongiae	Haplosclerida	Petrosiidae	Xestospongia	testudinaria		(Lamarck, 1814)	Z006237
SOL4934	01BS21	SOL4934_01BS21	Reniochalina stalagmitis	1	Demospongiae	Halichondrida	Axinellidae	Reniochalina	stalagmitis		Lendenfeld, 1888	Z006238
SOL4934	01BS21	SOL4934_01BS21	Ectyoplasia tabula	1	Demospongiae	Poecilosclerida	Raspailiidae	Ectyoplasia	tabula		(Lamarck, 1814)	Z006239
SOL4934	01BS21	SOL4934_01BS21	Ircinia irregularis	1	Demospongiae	Dictyoceratida	Irciniidae	Ircinia	irregularis		(Polejaeff, 1884)	Z006240
SOL4934	01BS21	SOL4934_01BS21	Ceratopsion? NT0250	1	Demospongiae	Poecilosclerida	Raspailiidae	Ceratopsion?	sp 122 cf	NT0250		Z006241
SOL4934	01BS21	SOL4934_01BS21	Halichondria (Halichondria) carotenoidea	1	Demospongiae	Halichondrida	Halichondriidae	Halichondria (Halichondria)	carotenoidea		Alvarez & Hooper, 2011	Z006242
SOL4934	01BS21	SOL4934_01BS21	Echinodictyum? NT0252	1	Demospongiae	Poecilosclerida	Raspailiidae	Echinodictyum?	1	NT0252		Z006243
SOL4934	2BS19	SOL4934_2BS19	Ianthella flabelliformis	1	Demospongiae	Verongida	Ianthellidae	Ianthella	flabelliformis		(Pallas, 1766)	Z006244
SOL4934	2BS19	SOL4934_2BS19	Clathria (Thalysias) vulpina	1	Demospongiae	Poecilosclerida	Microcionidae	Clathria (Thalysias)	vulpina		(Lamarck, 1814)	Z006246
SOL4934	2BS19	SOL4934_2BS19	Myxilla? NT0243	1	Demospongiae	Poecilosclerida	Myxillidae	Myxilla?	1	NT0243		Z006247
SOL4934	2BS19	SOL4934_2BS19	Xestospongia testudinaria	1	Demospongiae	Haplosclerida	Petrosiidae	Xestospongia	testudinaria		(Lamarck, 1814)	Z006248
SOL4934	2BS19	SOL4934_2BS19	Haliclona (Halichoclona) NT0147	1	Demospongiae	Haplosclerida	Chalinidae	Haliclona (Halichoclona)	1	NT0147		Z006249
SOL4934	2BS19	SOL4934_2BS19	Callyspongia NT0142	1	Demospongiae	Haplosclerida	Callyspongiidae	Callyspongia	2	NT0142		Z006250
SOL4934	2BS19	SOL4934_2BS19	Ircinia irregularis	1	Demospongiae	Dictyoceratida	Irciniidae	Ircinia	irregularis		(Polejaeff, 1884)	Z006251
SOL4934	2BS19	SOL4934_2BS19	Echinodictyum cancellatum	1	Demospongiae	Poecilosclerida	Raspailiidae	Echinodictyum	cancellatum		(Lamarck, 1814)	Z006252
SOL4934	2BS19	SOL4934_2BS19	Niphates NT0164	1	Demospongiae	Haplosclerida	Niphatidae	Niphates	2	NT0164		Z006253
SOL4934	3BS27	SOL4934_3BS27	Oceanapia NT0188	1	Demospongiae	Haplosclerida	Phloeodictyidae	Oceanapia	5	NT0188		Z006255
SOL4934	3BS27	SOL4934_3BS27	Xestospongia testudinaria	1	Demospongiae	Haplosclerida	Petrosiidae	Xestospongia	testudinaria		(Lamarck, 1814)	Z006256
SOL4934	3BS27	SOL4934_3BS27	Clathria (Thalysias) erecta	1	Demospongiae	Poecilosclerida	Microcionidae	Clathria (Thalysias)	erecta		(Thiele, 1898)	Z006257
SOL4934	3BS27	SOL4934_3BS27	Amphimedon NT0155	1	Demospongiae	Haplosclerida	Niphatidae	Amphimedon	CRRF 2244 aff.	NT0155		Z006258
SOL4934	3BS27	SOL4934_3BS27	Chelotropella? NT0068	1	Demospongiae	Astrophorida	Calthropellidae	Chelotropella?	sp.	NT0068		Z006259
SOL4934	3BS27	SOL4934_3BS27	Disyringa dissimilis	1	Demospongiae	Astrophorida	Ancorinidae	Disyringa	dissimilis		(Ridley, 1884)	Z006260
SOL4934	4BS01	SOL4934_4BS01	Ceratopsion? NT0248	1	Demospongiae	Poecilosclerida	Raspailiidae	Ceratopsion?	1	NT0248		Z006262
SOL4934	5BS02	SOL4934_5BS02	Microscleroderma NT0203	1	Demospongiae	Lithistida	Scleritodermidae	Microscleroderma	1	NT0203		Z006263
SOL4934	5BS02	SOL4934_5BS02	Theonella NT0212	1	Demospongiae	Lithistida	Theonellidae	Theonella	1	NT0212		Z006264
SOL4934	5BS02	SOL4934_5BS02	Petrosia (Petrosia) lignosa	1	Demospongiae	Haplosclerida	Petrosiidae	Petrosia (Petrosia)	lignosa		Wilson, 1925	Z006265
SOL4934	5BS02	SOL4934_5BS02	Xestospongia testudinaria	1	Demospongiae	Haplosclerida	Petrosiidae	Xestospongia	testudinaria		(Lamarck, 1814)	Z006266
SOL4934	5BS02	SOL4934_5BS02	Leiodermatium NT0195	1	Demospongiae	Lithistida	Azoricidae	Leiodermatium	1	NT0195		Z006267
SOL4934	5BS02	SOL4934_5BS02	Scleritoderma NT0205	1	Demospongiae	Lithistida	Scleritodermidae	Scleritoderma	1	NT0205		Z006268
SOL4934	5BS02	SOL4934_5BS02	Dysidea NT0085	1	Demospongiae	Dictyoceratida	Dysideidae	Dysidea	2	NT0085		Z006269
SOL4934	5BS02	SOL4934_5BS02	Melophlus sarasinorum	1	Demospongiae	Astrophorida	Ancorinidae	Melophlus	sarasinorum		Thiele, 1899	Z006270
SOL4934	5BS02	SOL4934_5BS02	Oceanapia NT0186	1	Demospongiae	Haplosclerida	Phloeodictyidae	Oceanapia	2	NT0186		Z006271
SOL4934	5BS02	SOL4934_5BS02	Pseudoceratina NT0271	1	Demospongiae	Verongida	Pseudoceratinidae	Pseudoceratina	1	NT0271		Z006272
SOL4934	5BS02	SOL4934_5BS02	Dictyodendrilla NT0083	1	Demospongiae	Dendroceratida	Dictyodendrillidae	Dictyodendrilla	1	NT0083		Z006273
SOL4934	5BS02	SOL4934_5BS02	Oceanapia NT0185	1	Demospongiae	Haplosclerida	Phloeodictyidae	Oceanapia	1	NT0185		Z006274
SOL4934	5BS02	SOL4934_5BS02	Leiodermatium NT0196	1	Demospongiae	Lithistida	Azoricidae	Leiodermatium	2	NT0196		Z006275
SOL4934	5BS02	SOL4934_5BS02	Clathria NT0235	1	Demospongiae	Poecilosclerida	Microcionidae	Clathria	1	NT0235		Z006276
SOL4934	5BS02	SOL4934_5BS02	Cinachyrella NT0259	1	Demospongiae	Spirophorida	Tetillidae	Cinachyrella	1	NT0259		Z006277
SOL4934	5BS02	SOL4934_5BS02	Racodiscula NT0210	1	Demospongiae	Lithistida	Theonellidae	Racodiscula	1	NT0210		Z006278
SOL4934	5BS02	SOL4934_5BS02	Leiosella NT0099	1	Demospongiae	Dictyoceratida	Spongiidae	Leiosella	2	NT0099		Z006281
SOL4934	5BS02	SOL4934_5BS02	Oceanapia NT0190	1	Demospongiae	Haplosclerida	Phloeodictyidae	Oceanapia	7	NT0190		Z006282
SOL4934	10BS07	SOL4934_10BS07	Ircinia NT0088	1	Demospongiae	Dictyoceratida	Irciniidae	Ircinia	1	NT0088		Z006283
SOL4934	10BS07	SOL4934_10BS07	Theonella NT0212	1	Demospongiae	Lithistida	Theonellidae	Theonella	1	NT0212		Z006284
SOL4934	10BS07	SOL4934_10BS07	Scleritoderma NT0205	1	Demospongiae	Lithistida	Scleritodermidae	Scleritoderma	1	NT0205		Z006285
SOL4934	10BS07	SOL4934_10BS07	Cinachyrella NT0259	1	Demospongiae	Spirophorida	Tetillidae	Cinachyrella	1	NT0259		Z006286
SOL4934	10BS07	SOL4934_10BS07	Lissodendoryx NT0227	1	Demospongiae	Poecilosclerida	Coelosphaeridae	Lissodendoryx	1	NT0227		Z006287
SOL4934	10BS07	SOL4934_10BS07	Petrosia NT0169	1	Demospongiae	Haplosclerida	Petrosiidae	Petrosia	1	NT0169		Z006288
SOL4934	10BS07	SOL4934_10BS07	Hyattella NT0095	1	Demospongiae	Dictyoceratida	Spongiidae	Hyattella	1	NT0095		Z006290
SOL4934	10BS07	SOL4934_10BS07	Melophlus sarasinorum	1	Demospongiae	Astrophorida	Ancorinidae	Melophlus	sarasinorum		Thiele, 1899	Z006291
SOL4934	10BS07	SOL4934_10BS07	Euryspongia? NT0094	1	Demospongiae	Dictyoceratida	Spongiidae	Euryspongia?	1	NT0094		Z006293
SOL4934	10BS07	SOL4934_10BS07	Geodia NT0072	1	Demospongiae	Astrophorida	Geodiidae	Geodia	1	NT0072		Z006294
SOL4934	10BS07	SOL4934_10BS07	Dictyodendrilla NT0083	1	Demospongiae	Dendroceratida	Dictyodendrillidae	Dictyodendrilla	1	NT0083		Z006295
SOL4934	10BS07	SOL4934_10BS07	Topsentia NT0137	1	Demospongiae	Halichondrida	Halichondriidae	Topsentia	1	NT0137		Z006296
SOL4934	11BS08	SOL4934_11BS08	Xestospongia NT0183	1	Demospongiae	Haplosclerida	Petrosiidae	Xestospongia	'Fromont SS6'	NT0183		Z006302
SOL4934	11BS08	SOL4934_11BS08	Racodiscula NT0210	1	Demospongiae	Lithistida	Theonellidae	Racodiscula	1	NT0210		Z006303
SOL4934	12BS09	SOL4934_12BS09	Echinodictyum mesenterinum	1	Demospongiae	Poecilosclerida	Raspailiidae	Echinodictyum	mesenterinum		(Lamarck, 1813)	Z006305
SOL4934	12BS09	SOL4934_12BS09	Leiodermatium NT0197	1	Demospongiae	Lithistida	Azoricidae	Leiodermatium	3	NT0197		Z006306
SOL4934	12BS09	SOL4934_12BS09	Phakellia NT0040	1	Demospongiae	Halichondrida	Axinellidae	Phakellia	tropicalis cf	NT0040		Z006307
SOL4934	12BS09	SOL4934_12BS09	Suberea NT0266	1	Demospongiae	Verongida	Aplysinidae	Suberea	1	NT0266		Z006308
SOL4934	12BS09	SOL4934_12BS09	Xestospongia NT0183	1	Demospongiae	Haplosclerida	Petrosiidae	Xestospongia	'Fromont SS6'	NT0183		Z006309
SOL4934	12BS09	SOL4934_12BS09	Geodia NT0078	1	Demospongiae	Astrophorida	Geodiidae	Geodia	branching digits'	NT0078		Z006310
SOL4934	12BS09	SOL4934_12BS09	Lissodendoryx NT0227	1	Demospongiae	Poecilosclerida	Coelospheridae	Lissodendoryx	1	NT0227		Z006311
SOL4934	12BS09	SOL4934_12BS09	Halichondria NT0134	1	Demospongiae	Halichondrida	Halichondriidae	Halichondria	1	NT0134		Z006312
SOL4934	12BS09	SOL4934_12BS09	Stelletta NT0063	1	Demospongiae	Astrophorida	Ancorinidae	Stelletta	1	NT0063		Z006313
SOL4934	12BS09	SOL4934_12BS09	Geodia NT0074	1	Demospongiae	Astrophorida	Geodiidae	Geodia	3	NT0074		Z006314
SOL4934	12BS09	SOL4934_12BS09	Petromica NT0201	1	Demospongiae	Lithistida	Desmanthidae	Petromica	1	NT0201		Z006315
SOL4934	12BS09	SOL4934_12BS09	Psammochela fibrosa	1	Demospongiae	Poecilosclerida	Myxillidae	Psammochela	fibrosa		(Ridley, 1884)	Z006316
SOL4934	12BS09	SOL4934_12BS09	Ircinia pinna	1	Demospongiae	Dictyoceratida	Irciniidae	Ircinia	pinna		Hentschel, 1912	Z006317
SOL4934	12BS09	SOL4934_12BS09	Sarcotragus NT0091	1	Demospongiae	Dictyoceratida	Irciniidae	Sarcotragus	1	NT0091		Z006318
SOL4934	12BS09	SOL4934_12BS09	Hyrtios NT0110	1	Demospongiae	Dictyoceratida	Thorectidae	Hyrtios	1	NT0110		Z006319
SOL4934	12BS09	SOL4934_12BS09	Leiodermatium NT0195	1	Demospongiae	Lithistida	Azoricidae	Leiodermatium	1	NT0195		Z006321
SOL4934	12BS09	SOL4934_12BS09	Leiodermatium NT0198	1	Demospongiae	Lithistida	Azoricidae	Leiodermatium	4	NT0198		Z006322
SOL4934	12BS09	SOL4934_12BS09	Chondrilla australiensis	1	Demospongiae	Chondrosida	Chondrillidae	Chondrilla	australiensis		Carter, 1873	Z006323
SOL4934	12BS09	SOL4934_12BS09	Oceanapia NT0187	1	Demospongiae	Haplosclerida	Phloeodictyidae	Oceanapia	3	NT0187		Z006324
SOL4934	12BS09	SOL4934_12BS09	Leiodermatium NT0199	1	Demospongiae	Lithistida	Azoricidae	Leiodermatium	5	NT0199		Z006325
SOL4934	12BS09	SOL4934_12BS09	Tethya NT0125	1	Demospongiae	Hadromerida	Tethyidae	Tethya	1	NT0125		Z006326
SOL4934	12BS09	SOL4934_12BS09	Microscleroderma ? NT0204	1	Demospongiae	Lithistida	Scleritodermidae	Microscleroderma ?	1	NT0204		Z006328
SOL4934	12BS09	SOL4934_12BS09	Cinachyrella NT0260	1	Demospongiae	Spirophorida	Tetillidae	Cinachyrella	2	NT0260		Z006329
SOL4934	12BS09	SOL4934_12BS09	Oceanapia NT0185	1	Demospongiae	Haplosclerida	Phloeodictyidae	Oceanapia	1	NT0185		Z006330
SOL4934	12BS09	SOL4934_12BS09	Scleritoderma NT0205	1	Demospongiae	Lithistida	Scleritodermidae	Scleritoderma	1	NT0205		Z006331
SOL4934	12BS09	SOL4934_12BS09	Xestospongia NT0177	1	Demospongiae	Haplosclerida	Petrosiidae	Xestospongia	1	NT0177		Z006332
SOL4934	14BS11	SOL4934_14BS11	Topsentia NT0137	1	Demospongiae	Halichondrida	Halichondriidae	Topsentia	1	NT0137		Z006333
SOL4934	14BS11	SOL4934_14BS11	Microscleroderma ? NT0204	1	Demospongiae	Lithistida	Scleritodermidae	Microscleroderma ?	1	NT0204		Z006334
SOL4934	14BS11	SOL4934_14BS11	Leiosella NT0098	1	Demospongiae	Dictyoceratida	Spongiidae	Leiosella	1	NT0098		Z006335
SOL4934	14BS11	SOL4934_14BS11	Xestospongia NT0183	1	Demospongiae	Haplosclerida	Petrosiidae	Xestospongia	'fromont ss6'	NT0183		Z006336
SOL4934	14BS11	SOL4934_14BS11	Paratetilla NT0262	1	Demospongiae	Spirophorida	Tetillidae	Paratetilla	1	NT0262		Z006337
SOL4934	14BS11	SOL4934_14BS11	Neophrissospongia? NT0200	1	Demospongiae	Lithistida	Corallistidae	Neophrissospongia?	1	NT0200		Z006339
SOL4934	21BS12	SOL4934_21BS12	Trikentrion flabelliforme	1	Demospongiae	Poecilosclerida	Raspailiidae	Trikentrion	flabelliforme		Hentschel, 1912	Z006340
SOL4934	21BS12	SOL4934_21BS12	Xestospongia testudinaria	1	Demospongiae	Haplosclerida	Petrosiidae	Xestospongia	testudinaria		(Lamarck, 1814)	Z006341
SOL4934	21BS12	SOL4934_21BS12	Oceanapia NT0187	1	Demospongiae	Haplosclerida	Phloeodictyidae	Oceanapia	3	NT0187		Z006342
SOL4934	21BS12	SOL4934_21BS12	Hyattella NT0095	1	Demospongiae	Dictyoceratida	Spongiidae	Hyattella	1	NT0095		Z006343
SOL4934	21BS12	SOL4934_21BS12	Callyspongia NT0141	1	Demospongiae	Haplosclerida	Callyspongiidae	Callyspongia	1	NT0141		Z006344
SOL4934	21BS12	SOL4934_21BS12	Thorecta NT0113	1	Demospongiae	Dictyoceratida	Thorectidae	Thorecta	1	NT0113		Z006345
SOL4934	21BS12	SOL4934_21BS12	Clathria NT0235	1	Demospongiae	Poecilosclerida	Microcionidae	Clathria	1	NT0235		Z006346
SOL4934	21BS12	SOL4934_21BS12	Axinella NT0003	1	Demospongiae	Halichondrida	Axinellidae	Axinella	aruensis	NT0003	(Hentschel, 1912)	Z006347
SOL4934	21BS12	SOL4934_21BS12	Thorectandra excavatus	1	Demospongiae	Dictyoceratida	Thorectidae	Thorectandra	excavatus		(Ridley, 1884)	Z006348
SOL4934	21BS12	SOL4934_21BS12	Dysidea NT0084	1	Demospongiae	Dictyoceratida	Dysideidae	Dysidea	1	NT0084		Z006350
SOL4934	21BS12	SOL4934_21BS12	Clathria (Thalysias) erecta	1	Demospongiae	Poecilosclerida	Microcionidae	Clathria (Thalysias)	erecta		(Thiele, 1898)	Z006352
SOL4934	21BS12	SOL4934_21BS12	Ianthella flabelliformis	1	Demospongiae	Verongida	Ianthellidae	Ianthella	flabelliformis		(Pallas, 1766)	Z006355
SOL4934	21BS12	SOL4934_21BS12	Damira NT0223	1	Demospongiae	Poecilosclerida	Acarnidae	Damira	1	NT0223		Z006357
SOL4934	21BS12	SOL4934_21BS12	Clathria (Thalysias) NT0238	1	Demospongiae	Poecilosclerida	Microcionidae	Clathria (Thalysias)	1	NT0238		Z006358
SOL4934	21BS12	SOL4934_21BS12	Halichondria stalagmites	1	Demospongiae	Halichondrida	Halichondriidae	Halichondria	stalagmites		(Hentschel, 1912)	Z006359
SOL4934	21BS12	SOL4934_21BS12	Agelas NT0057	1	Demospongiae	Agelasida	Agelasiidae	Agelas	1	NT0057		Z006360
SOL4934	21BS12	SOL4934_21BS12	Coscinoderma? NT0093	1	Demospongiae	Dictyoceratida	Spongiidae	Coscinoderma?	1	NT0093		Z006361
SOL4934	21BS12	SOL4934_21BS12	Amphimedon NT0153	1	Demospongiae	Haplosclerida	Niphatidae	Amphimedon	1	NT0153		Z006362
SOL4934	21BS12	SOL4934_21BS12	Oceanapia NT0191	1	Demospongiae	Haplosclerida	Phloeodictyidae	Oceanapia	8	NT0191		Z006363
SOL4934	22BS13	SOL4934_22BS13	Scleritoderma NT0205	1	Demospongiae	Lithistida	Scleritodermidae	Scleritoderma	1	NT0205		Z006364
SOL4934	22BS13	SOL4934_22BS13	Oceanapia NT0186	1	Demospongiae	Haplosclerida	Phloeodictyidae	Oceanapia	2	NT0186		Z006366
SOL4934	22BS13	SOL4934_22BS13	Ianthella NT0269	1	Demospongiae	Verongida	Ianthellidae	Ianthella	1	NT0269		Z006367
SOL4934	22BS13	SOL4934_22BS13	Raspailia NT0257	1	Demospongiae	Poecilosclerida	Raspailiidae	Raspailia	1	NT0257		Z006368
SOL4934	22BS13	SOL4934_22BS13	Oceanapia NT0185	1	Demospongiae	Haplosclerida	Phloeodictyidae	Oceanapia	1	NT0185		Z006369
SOL4934	22BS13	SOL4934_22BS13	Ianthella flabelliformis	1	Demospongiae	Verongida	Ianthellidae	Ianthella	flabelliformis		(Pallas, 1766)	Z006370
SOL4934	22BS13	SOL4934_22BS13	Gelliodes NT0296	1	Demospongiae	Haplosclerida	Niphatidae	Gelliodes	1	NT0296		Z006372
SOL4934	22BS13	SOL4934_22BS13	Tethya NT0126	1	Demospongiae	Hadromerida	Tethyidae	Tethya	2	NT0126		Z006373
SOL4934	22BS13	SOL4934_22BS13	Xestospongia NT0178	1	Demospongiae	Haplosclerida	Petrosiidae	Xestospongia	2	NT0178		Z006374
SOL4934	22BS13	SOL4934_22BS13	Axinella aruensis	1	Demospongiae	Halichondrida	Axinellidae	Axinella	aruensis		(Hentschel, 1912)	Z006376
SOL4934	22BS13	SOL4934_22BS13	Petrosia alfiani?	1	Demospongiae	Haplosclerida	Petrosiidae	Petrosia	alfiani?		De Voogd & Van Soest, 2005	Z006377
SOL4934	22BS13	SOL4934_22BS13	Psammochela fibrosa	1	Demospongiae	Poecilosclerida	Myxillidae	Psammochela	fibrosa		(Ridley, 1884)	Z006379
SOL4934	22BS13	SOL4934_22BS13	Amphimedon NT0153	1	Demospongiae	Haplosclerida	Niphatidae	Amphimedon	1	NT0153		Z006380
SOL4934	22BS13	SOL4934_22BS13	Coelocarteria singaporensis	1	Demospongiae	Poecilosclerida	Isodictyidae	Coelocarteria	singaporensis		(Carter, 1883)	Z006381
SOL4934	22BS13	SOL4934_22BS13	Thorectandra? NT0114	1	Demospongiae	Dictyoceratida	Thorectidae	Thorectandra?	1	NT0114		Z006382
SOL4934	22BS13	SOL4934_22BS13	Echinodictyum mesenterinum	1	Demospongiae	Poecilosclerida	Raspailiidae	Echinodictyum	mesenterinum		(Lamarck, 1813)	Z006383
SOL4934	22BS13	SOL4934_22BS13	Haliclona (Gellius) NT0146	1	Demospongiae	Haplosclerida	Chalinidae	Haliclona (Gellius)	2	NT0146		Z006384
SOL4934	22BS13	SOL4934_22BS13	Trikentrion flabelliforme	1	Demospongiae	Poecilosclerida	Raspailiidae	Trikentrion	flabelliforme		Hentschel, 1912	Z006386
SOL4934	22BS13	SOL4934_22BS13	Mycale NT0241	1	Demospongiae	Poecilosclerida	Mycalidae	Mycale	1	NT0241		Z006387
SOL4934	22BS13	SOL4934_22BS13	Neopetrosia exigua	1	Demospongiae	Haplosclerida	Petrosiidae	Neopetrosia	exigua		(Kirkpatrick, 1900)	Z006388
SOL4934	22BS13	SOL4934_22BS13	Theonella NT0212	1	Demospongiae	Lithistida	Theonellidae	Theonella	1	NT0212		Z006389
SOL4934	22BS13	SOL4934_22BS13	Crella? NT0230	1	Demospongiae	Poecilosclerida	Crellidae	Crella?	1	NT0230		Z006392
SOL4934	22BS13	SOL4934_22BS13	Iotrochota baculifera	1	Demospongiae	Poecilosclerida	Iotrochotidae	Iotrochota	baculifera		Ridley, 1884	Z006393
SOL4934	22BS13	SOL4934_22BS13	Axechina raspailioides	1	Demospongiae	Poecilosclerida	Raspailiidae	Axechina	raspailioides		Hentschel, 1912	Z006394
SOL4934	22BS13	SOL4934_22BS13	Xestospongia testudinaria	1	Demospongiae	Haplosclerida	Petrosiidae	Xestospongia	testudinaria		(Lamarck, 1814)	Z006395
SOL4934	23BS14	SOL4934_23BS14	Neopetrosia NT0168	1	Demospongiae	Haplosclerida	Petrosiidae	Neopetrosia	1	NT0168		Z006396
SOL4934	23BS14	SOL4934_23BS14	Astrophorida NT0079	1	Demospongiae	Astrophorida			1	NT0079		Z006397
SOL4934	23BS14	SOL4934_23BS14	Callyspongia NT0142	1	Demospongiae	Haplosclerida	Callyspongiidae	Callyspongia	2	NT0142		Z006398
SOL4934	23BS14	SOL4934_23BS14	Microcionidae? NT0240	1	Demospongiae	Poecilosclerida	Microcionidae?		1	NT0240		Z006399
SOL4934	23BS14	SOL4934_23BS14	Xestospongia testudinaria	1	Demospongiae	Haplosclerida	Petrosiidae	Xestospongia	testudinaria		(Lamarck, 1814)	Z006400
SOL4934	23BS14	SOL4934_23BS14	Ianthella basta	1	Demospongiae	Verongida	Ianthellidae	Ianthella	basta		(Pallas, 1766)	Z006401
SOL4934	23BS14	SOL4934_23BS14	Petrosia NT0170	1	Demospongiae	Haplosclerida	Petrosiidae	Petrosia	2	NT0170		Z006402
SOL4934	23BS14	SOL4934_23BS14	Scleritoderma NT0205	1	Demospongiae	Lithistida	Scleritodermidae	Scleritoderma	1	NT0205		Z006403
SOL4934	23BS14	SOL4934_23BS14	Petrosia alfiani?	1	Demospongiae	Haplosclerida	Petrosiidae	Petrosia	alfiani?			Z006404
SOL4934	23BS14	SOL4934_23BS14	Cliona NT0121	1	Demospongiae	Hadromerida	Clionaidae	Cliona	1	NT0121		Z006405
SOL4934	23BS14	SOL4934_23BS14	Microscleroderma NT0203	1	Demospongiae	Lithistida	Scleritodermidae	Microscleroderma	1	NT0203		Z006406
SOL4934	23BS14	SOL4934_23BS14	Oceanapia NT0186	1	Demospongiae	Haplosclerida	Phloeodictyidae	Oceanapia	2	NT0186		Z006408
SOL4934	23BS14	SOL4934_23BS14	Acanthella NT0043	1	Demospongiae	Halichondrida	Dictyonellidae	Acanthella	1	NT0043		Z006411
SOL4934	23BS14	SOL4934_23BS14	Oceanapia NT0185	1	Demospongiae	Haplosclerida	Phloeodictyidae	Oceanapia	1	NT0185		Z006412
SOL4934	23BS14	SOL4934_23BS14	Echinodictyum mesenterinum	1	Demospongiae	Poecilosclerida	Raspailiidae	Echinodictyum	mesenterinum		(Lamarck, 1813)	Z006413
SOL4934	23BS14	SOL4934_23BS14	Acanthella cavernosa	1	Demospongiae	Halichondrida	Dictyonellidae	Acanthella	cavernosa		(Dendy, 1921)	Z006414
SOL4934	23BS14	SOL4934_23BS14	Oceanapia NT0187	1	Demospongiae	Haplosclerida	Phloeodictyidae	Oceanapia	3	NT0187		Z006415
SOL4934	23BS14	SOL4934_23BS14	Stelletta NT0064	1	Demospongiae	Astrophorida	Ancorinidae	Stelletta	sp. 02	NT0064		Z006416
SOL4934	23BS14	SOL4934_23BS14	Oceanapia NT0190	1	Demospongiae	Haplosclerida	Phloeodictyidae	Oceanapia	7	NT0190		Z006417
SOL4934	23BS14	SOL4934_23BS14	Cliona NT0122	1	Demospongiae	Hadromerida	Clionaidae	Cliona	2	NT0122		Z006418
SOL4934	23BS14	SOL4934_23BS14	Leiosella NT0098	1	Demospongiae	Dictyoceratida	Spongiidae	Leiosella	1	NT0098		Z006419
SOL4934	23BS14	SOL4934_23BS14	Spongia? NT0102	1	Demospongiae	Dictyoceratida	Spongiidae	Spongia?	1	NT0102		Z006420
SOL4934	23BS14	SOL4934_23BS14	Phakellia NT0040	1	Demospongiae	Halichondrida	Axinellidae	Phakellia	tropicalis cf	NT0040	Alvarez & Hooper, 2009	Z006421
SOL4934	23BS14	SOL4934_23BS14	Tetilla NT0263	1	Demospongiae	Spirophorida	Tetillidae	Tetilla	1	NT0263		Z006422
SOL4934	23BS14	SOL4934_23BS14	Hyrtios NT0110	1	Demospongiae	Dictyoceratida	Thorectidae	Hyrtios	1	NT0110		Z006423
SOL4934	23BS14	SOL4934_23BS14	Amphimedon NT0154	1	Demospongiae	Haplosclerida	Niphatidae	Amphimedon	2	NT0154		Z006424
SOL4934	23BS14	SOL4934_23BS14	Geodia NT0072	1	Demospongiae	Astrophorida	Geodiidae	Geodia	1	NT0072		Z006425
SOL4934	23BS14	SOL4934_23BS14	Agelas NT0053	1	Demospongiae	Agelasida	Agelasidae	Agelas	2	NT0053		Z006426
SOL4934	23BS14	SOL4934_23BS14	Hemigellius NT0160	1	Demospongiae	Haplosclerida	Niphatidae	Hemigellius	1	NT0160		Z006427
SOL4934	23BS14	SOL4934_23BS14	Psammastra NT0062	1	Demospongiae	Astrophorida	Ancorinidae	Psammastra	1	NT0062		Z006429
SOL4934	23BS14	SOL4934_23BS14	Theonella NT0213	1	Demospongiae	Lithistida	Theonellidae	Theonella	2	NT0213		Z006430
SOL4934	23BS14	SOL4934_23BS14	Callyspongia NT0141	1	Demospongiae	Haplosclerida	Callyspongiidae	Callyspongia	1	NT0141		Z006431
SOL4934	25BS15	SOL4934_25BS15	Ianthella flabelliformis	1	Demospongiae	Verongida	Ianthellidae	Ianthella	flabelliformis		(Pallas, 1766)	Z006434
SOL4934	25BS15	SOL4934_25BS15	Ianthella basta	1	Demospongiae	Verongida	Ianthellidae	Ianthella	basta		(Pallas, 1766)	Z006435
SOL4934	25BS15	SOL4934_25BS15	Theonella? NT0216	1	Demospongiae	Lithistida	Theonellidae	Theonella?	undet.	NT0216		Z006437
SOL4934	25BS15	SOL4934_25BS15	Xestospongia NT0179	1	Demospongiae	Haplosclerida	Petrosiidae	Xestospongia	3	NT0179		Z006438
SOL4934	25BS15	SOL4934_25BS15	Reniochalina NT0129	1	Demospongiae	Halichondrida	Axinellidae	Reniochalina	1	NT0129		Z006439
SOL4934	25BS15	SOL4934_25BS15	Racodiscula? NT0211	1	Demospongiae	Lithistida	Theonellidae	Racodiscula?	3	NT0211		Z006440
SOL4934	25BS15	SOL4934_25BS15	Acanthella pulcherrima	1	Demospongiae	Halichondrida	Dictyonellidae	Acanthella	pulcherrima		Ridley & Dendy, 1886	Z006441
SOL4934	25BS15	SOL4934_25BS15	Coscinoderma NT0092	1	Demospongiae	Dictyoceratida	Spongiidae	Coscinoderma	1	NT0092		Z006442
SOL4934	25BS15	SOL4934_25BS15	Endectyon NT0255	1	Demospongiae	Poecilosclerida	Raspailiidae	Endectyon	1	NT0255		Z006443
SOL4934	25BS15	SOL4934_25BS15	Petrosia NT0169	1	Demospongiae	Haplosclerida	Petrosiidae	Petrosia	1	NT0169		Z006444
SOL4934	25BS15	SOL4934_25BS15	Hyattella NT0095	1	Demospongiae	Dictyoceratida	Spongiidae	Hyattella	1	NT0095		Z006445
SOL4934	25BS15	SOL4934_25BS15	Aciculites NT0202	1	Demospongiae	Lithistida	Scleritodermidae	Aciculites	1	NT0202		Z006446
SOL4934	25BS15	SOL4934_25BS15	Ianthella reticulata?	1	Demospongiae	Verongida	Ianthellidae	Ianthella	reticulata?		Bergquist & Kelly-Borges, 1995	Z006447
SOL4934	25BS15	SOL4934_25BS15	Acanthella cavernosa	1	Demospongiae	Halichondrida	Dictyonellidae	Acanthella	cavernosa		(Dendy, 1921)	Z006448
SOL4934	25BS15	SOL4934_25BS15	Leiosella NT0098	1	Demospongiae	Dictyoceratida	Spongiidae	Leiosella	1	NT0098		Z006449
SOL4934	25BS15	SOL4934_25BS15	Ectyoplasia NT0253	1	Demospongiae	Poecilosclerida	Raspailiidae	Ectyoplasia	1	NT0253		Z006450
SOL4934	25BS15	SOL4934_25BS15	Cinachyrella NT0259	1	Demospongiae	Spirophorida	Tetillidae	Cinachyrella	1	NT0259		Z006451
SOL4934	25BS15	SOL4934_25BS15	Xestospongia testudinaria	1	Demospongiae	Haplosclerida	Petrosiidae	Xestospongia	testudinaria		(Lamarck, 1814)	Z006452
SOL4934	25BS15	SOL4934_25BS15	Theonella NT0212	1	Demospongiae	Lithistida	Theonellidae	Theonella	1	NT0212		Z006453
SOL4934	25BS15	SOL4934_25BS15	Oceanapia NT0187	1	Demospongiae	Haplosclerida	Phloeodictyidae	Oceanapia	3	NT0187		Z006454
SOL4934	25BS15	SOL4934_25BS15	Crella NT0229	1	Demospongiae	Poecilosclerida	Crellidae	Crella	2	NT0229		Z006455
SOL4934	25BS15	SOL4934_25BS15	Microscleroderma NT0203	1	Demospongiae	Lithistida	Scleritodermidae	Microscleroderma	1	NT0203		Z006456
SOL4934	25BS15	SOL4934_25BS15	Stylissa carteri	1	Demospongiae	Halichondrida	Dictyonellidae	Stylissa	carteri		(Dendy, 1889)	Z006457
SOL4934	25BS15	SOL4934_25BS15	Hyrtios NT0110	1	Demospongiae	Dictyoceratida	Thorectidae	Hyrtios	1	NT0110		Z006458
SOL4934	25BS15	SOL4934_25BS15	Psammochela fibrosa	1	Demospongiae	Poecilosclerida	Myxillidae	Psammochela	fibrosa		(Ridley, 1884)	Z006460
SOL4934	25BS15	SOL4934_25BS15	Callyspongia NT0143	1	Demospongiae	Haplosclerida	Callyspongiidae	Callyspongia	3	NT0143		Z006461
SOL4934	25BS15	SOL4934_25BS15	Scleritoderma NT0205	1	Demospongiae	Lithistida	Scleritodermidae	Scleritoderma	1	NT0205		Z006462
SOL4934	25BS15	SOL4934_25BS15	Higginsia NT0138	1	Demospongiae	Halichondrida	Heteroxyidae	Higginsia	1	NT0138		Z006464
SOL4934	25BS15	SOL4934_25BS15	Ircinia pinna	1	Demospongiae	Dictyoceratida	Irciniidae	Ircinia	pinna		Hentschel, 1912	Z006465
SOL4934	25BS15	SOL4934_25BS15	Amphinomia sulphurea	1	Demospongiae	Poecilosclerida	Raspailiidae	Amphinomia	sulphurea		Hooper, 1991	Z006467
SOL4934	25BS15	SOL4934_25BS15	Aplysinopsis NT0105	1	Demospongiae	Dictyoceratida	Thorectidae	Aplysinopsis	1	NT0105		Z006469
SOL4934	25BS15	SOL4934_25BS15	Ceratopsion axifera	1	Demospongiae	Poecilosclerida	Raspailiidae	Ceratopsion	axifera		Hentschel, 1911	Z006474
SOL4934	25BS15	SOL4934_25BS15	Oceanapia NT0185	1	Demospongiae	Haplosclerida	Phloeodictyidae	Oceanapia	1	NT0185		Z006476
SOL4934	26BS16	SOL4934_26BS16	Ianthella flabelliformis	1	Demospongiae	Verongida	Ianthellidae	Ianthella	flabelliformis		(Pallas, 1766)	Z006478
SOL4934	26BS16	SOL4934_26BS16	Hyattella NT0095	1	Demospongiae	Dictyoceratida	Spongiidae	Hyattella	1	NT0095		Z006479
SOL4934	26BS16	SOL4934_26BS16	Scleritoderma NT0205	1	Demospongiae	Lithistida	Scleritodermidae	Scleritoderma	1	NT0205		Z006480
SOL4934	31BS18	SOL4934_31BS18	Callyspongia NT0142	1	Demospongiae	Haplosclerida	Callyspongiidae	Callyspongia	2	NT0142		Z006481
SOL4934	31BS18	SOL4934_31BS18	Echinodictyum cancellatum	1	Demospongiae	Poecilosclerida	Raspailiidae	Echinodictyum	cancellatum		(Lamarck, 1814)	Z006482
SOL4934	31BS18	SOL4934_31BS18	Xestospongia testudinaria	1	Demospongiae	Haplosclerida	Petrosiidae	Xestospongia	testudinaria		(Lamarck, 1814)	Z006483
SOL4934	31BS18	SOL4934_31BS18	Ectyoplasia vannus	1	Demospongiae	Poecilosclerida	Raspailiidae	Ectyoplasia	vannus		Hooper, 1991	Z006484
SOL4934	31BS18	SOL4934_31BS18	Ianthella flabelliformis	1	Demospongiae	Verongida	Ianthellidae	Ianthella	flabelliformis		(Pallas, 1766)	Z006485
SOL4934	31BS18	SOL4934_31BS18	Iotrochota baculifera	1	Demospongiae	Poecilosclerida	Iotrochotidae	Iotrochota	baculifera		Ridley, 1884	Z006486
SOL4934	31BS18	SOL4934_31BS18	Echinodictyum mesenterinum	1	Demospongiae	Poecilosclerida	Raspailiidae	Echinodictyum	mesenterinum		(Lamarck, 1813)	Z006488
SOL4934	31BS18	SOL4934_31BS18	Crella? NT0230	1	Demospongiae	Poecilosclerida	Crellidae	Crella?	1	NT0230		Z006489
SOL4934	31BS18	SOL4934_31BS18	Haliclona (Halichoclona) NT0147	1	Demospongiae	Haplosclerida	Chalinidae	Haliclona (Halichoclona)	1	NT0147		Z006490
SOL4934	31BS18	SOL4934_31BS18	Ceratopsion? NT0250	1	Demospongiae	Poecilosclerida	Raspailiidae	Ceratopsion?	sp. 122 cf	NT0250		Z006491
SOL4934	32BS20	SOL4934_32BS20	Ianthella flabelliformis	1	Demospongiae	Verongida	Ianthellidae	Ianthella	flabelliformis		(Pallas, 1766)	Z006492
SOL4934	32BS20	SOL4934_32BS20	Antho (Plocamia) NT0234	1	Demospongiae	Poecilosclerida	Microcionidae	Antho (Plocamia)	1	NT0234		Z006493
SOL4934	32BS20	SOL4934_32BS20	Geodia NT0075	1	Demospongiae	Astrophorida	Geodiidae	Geodia	sp. 04	NT0075		Z006494
SOL4934	32BS20	SOL4934_32BS20	Thorectandra excavatus	1	Demospongiae	Dictyoceratida	Thorectidae	Thorectandra	excavatus		(Ridley, 1884)	Z006496
SOL4934	32BS20	SOL4934_32BS20	Xestospongia testudinaria	1	Demospongiae	Haplosclerida	Petrosiidae	Xestospongia	testudinaria		(Lamarck, 1814)	Z006497
SOL4934	32BS20	SOL4934_32BS20	Hyattella NT0095	1	Demospongiae	Dictyoceratida	Spongiidae	Hyattella	1	NT0095		Z006498
SOL4934	32BS20	SOL4934_32BS20	Oceanapia NT0187	1	Demospongiae	Haplosclerida	Phloeodictyidae	Oceanapia	3	NT0187		Z006499
SOL4934	32BS20	SOL4934_32BS20	Reniochalina stalagmitis	1	Demospongiae	Halichondrida	Axinellidae	Reniochalina	stalagmitis		Lendenfeld, 1888	Z006500
SOL4934	32BS20	SOL4934_32BS20	Trikentrion flabelliforme	1	Demospongiae	Poecilosclerida	Raspailiidae	Trikentrion	flabelliforme		Hentschel, 1912	Z006501
SOL4934	32BS20	SOL4934_32BS20	Endectyon NT0255	1	Demospongiae	Poecilosclerida	Raspailiidae	Endectyon	1	NT0255		Z006502
SOL4934	32BS20	SOL4934_32BS20	Suberea NT0267	1	Demospongiae	Verongida	Aplysinidae	Suberea	2	NT0267		Z006503
SOL4934	32BS20	SOL4934_32BS20	Crella? NT0230	1	Demospongiae	Poecilosclerida	Crellidae	Crella?	1	NT0230		Z006504
SOL4934	32BS20	SOL4934_32BS20	Axinella aruensis	1	Demospongiae	Halichondrida	Axinellidae	Axinella	aruensis		(Hentschel, 1912)	Z006505
SOL4934	32BS20	SOL4934_32BS20	Oceanapia NT0190	1	Demospongiae	Haplosclerida	Phloeodictyidae	Oceanapia	7	NT0190		Z006506
SOL4934	32BS20	SOL4934_32BS20	Spongia NT0101	1	Demospongiae	Dictyoceratida	Spongiidae	Spongia	1	NT0101		Z006507
SOL4934	32BS20	SOL4934_32BS20	Dendrilla mertoni	1	Demospongiae	Dendroceratida	Darwinellidae	Dendrilla	mertoni		Hentschel, 1912	Z006508
SOL4934	32BS20	SOL4934_32BS20	Coscinoderma NT0092	1	Demospongiae	Dictyoceratida	Spongiidae	Coscinoderma	1	NT0092		Z006509
SOL4934	32BS20	SOL4934_32BS20	Coelocarteria agglomerans	1	Demospongiae	Poecilosclerida	Isodictyidae	Coelocarteria	agglomerans		Azzini, Calcinai and Pansini 2007	Z006510
SOL4934	32BS20	SOL4934_32BS20	Suberea NT0266	1	Demospongiae	Verongida	Aplysinidae	Suberea	1	NT0266		Z006511
SOL4934	32BS20	SOL4934_32BS20	Ianthella basta	1	Demospongiae	Verongida	Ianthellidae	Ianthella	basta		(Pallas, 1766)	Z006512
SOL4934	32BS20	SOL4934_32BS20	Stylissa carteri	1	Demospongiae	Halichondrida	Dictyonellidae	Stylissa	carteri		(Dendy, 1889)	Z006513
SOL4934	33BS22	SOL4934_33BS22	Callyspongia NT0142	1	Demospongiae	Haplosclerida	Callyspongiidae	Callyspongia	2	NT0142		Z006515
SOL4934	33BS22	SOL4934_33BS22	Chelonaplysilla NT0081	1	Demospongiae	Dendroceratida	Darwinellidae	Chelonaplysilla	1	NT0081		Z006516
SOL4934	33BS22	SOL4934_33BS22	Halichondria phakellioides	1	Demospongiae	Halichondrida	Halichondriidae	Halichondria	phakellioides		Dendy & Frederick, 1924	Z006517
SOL4934	34BS23	SOL4934_34BS23	Echinodictyum mesenterinum	1	Demospongiae	Poecilosclerida	Raspailiidae	Echinodictyum	mesenterinum		(Lamarck, 1813)	Z006518
SOL4934	34BS23	SOL4934_34BS23	Xestospongia testudinaria	1	Demospongiae	Haplosclerida	Petrosiidae	Xestospongia	testudinaria		(Lamarck, 1814)	Z006519
SOL4934	34BS23	SOL4934_34BS23	Ceratopsion? NT0250	1	Demospongiae	Poecilosclerida	Raspailiidae	Ceratopsion?	sp 122 cf	NT0250		Z006520
SOL4934	34BS23	SOL4934_34BS23	Oceanapia NT0188	1	Demospongiae	Haplosclerida	Phloeodictyidae	Oceanapia	5	NT0188		Z006521
SOL4934	34BS23	SOL4934_34BS23	Ianthella flabelliformis	1	Demospongiae	Verongida	Ianthellidae	Ianthella	flabelliformis		(Pallas, 1766)	Z006522
SOL4934	34BS23	SOL4934_34BS23	Reniochalina stalagmitis	1	Demospongiae	Halichondrida	Axinellidae	Reniochalina	stalagmitis		Lendenfeld, 1888	Z006523
SOL4934	34BS23	SOL4934_34BS23	Epipolasis suluensis	1	Demospongiae	Halichondrida	Halichondriidae	Epipolasis	suluensis		(Wilson, 1925)	Z006524
SOL4934	34BS23	SOL4934_34BS23	Petrosia (Strongylophora) NT0175	1	Demospongiae	Haplosclerida	Petrosiidae	Petrosia (Strongylophora)	1	NT0175		Z006525
SOL4934	34BS23	SOL4934_34BS23	Amphimedon NT0155	1	Demospongiae	Haplosclerida	Niphatidae	Amphimedon	CRRF 2244 aff.	NT0155		Z006526
SOL4934	34BS23	SOL4934_34BS23	Higginsia mixta	1	Demospongiae	Halichondrida	Heteroxyidae	Higginsia	mixta			Z006527
SOL4934	34BS23	SOL4934_34BS23	Ectyoplasia vannus	1	Demospongiae	Poecilosclerida	Raspailiidae	Ectyoplasia	vannus		Hooper, 1991	Z006528
SOL4934	34BS23	SOL4934_34BS23	Ectyoplasia tabula	1	Demospongiae	Poecilosclerida	Raspailiidae	Ectyoplasia	tabula		(Lamarck, 1814)	Z006529
SOL4934	34BS23	SOL4934_34BS23	Psammocinia NT0090	1	Demospongiae	Dictyoceratida	Irciniidae	Psammocinia	1	NT0090		Z006531
SOL4934	34BS23	SOL4934_34BS23	Leucetta NT0050	1	Calcarea	Clathrinida	Leucetiidae	Leucetta	1	NT0050		Z006534
SOL4934	34BS23	SOL4934_34BS23	Ianthella basta	1	Demospongiae	Verongida	Ianthellidae	Ianthella	basta		(Pallas, 1766)	Z006536
SOL4934	34BS23	SOL4934_34BS23	Axechina raspailioides	1	Demospongiae	Poecilosclerida	Raspailiidae	Axechina	raspailioides		Hentschel, 1912	Z006537
SOL4934	35BS24	SOL4934_35BS24	Ianthella flabelliformis	1	Demospongiae	Verongida	Ianthellidae	Ianthella	flabelliformis		(Pallas, 1766)	Z006538
SOL4934	36BS25	SOL4934_36BS25	Reniochalina stalagmitis	1	Demospongiae	Halichondrida	Axinellidae	Reniochalina	stalagmitis		Lendenfeld, 1888	Z006539
SOL4934	38BS26	SOL4934_38BS26	Ircinia pinna	1	Demospongiae	Dictyoceratida	Irciniidae	Ircinia	pinna		Hentschel, 1912	Z006540
SOL4934	38BS26	SOL4934_38BS26	Endectyon? NT0256	1	Demospongiae	Poecilosclerida	Raspailiidae	Endectyon?	1	NT0256		Z006542
SOL4934	41BS28	SOL4934_41BS28	Reniochalina stalagmitis	1	Demospongiae	Halichondrida	Axinellidae	Reniochalina	stalagmitis		Lendenfeld, 1888	Z006543
SOL4934	41BS28	SOL4934_41BS28	Ectyoplasia tabula	1	Demospongiae	Poecilosclerida	Raspailiidae	Ectyoplasia	tabula		(Lamarck, 1814)	Z006544
SOL4934	41BS28	SOL4934_41BS28	Ianthella flabelliformis	1	Demospongiae	Verongida	Ianthellidae	Ianthella	flabelliformis		(Pallas, 1766)	Z006545
SOL4934	41BS28	SOL4934_41BS28	Echinodictyum cancellatum	1	Demospongiae	Poecilosclerida	Raspailiidae	Echinodictyum	cancellatum			Z006546
SOL4934	41BS28	SOL4934_41BS28	Echinodictyum mesenterinum	1	Demospongiae	Poecilosclerida	Raspailiidae	Echinodictyum	mesenterinum		(Lamarck, 1813)	Z006547
SOL4934	41BS28	SOL4934_41BS28	Niphates NT0165	1	Demospongiae	Haplosclerida	Niphatidae	Niphates	3	NT0165		Z006549
SOL4934	41BS28	SOL4934_41BS28	Ircinia irregularis	1	Demospongiae	Dictyoceratida	Irciniidae	Ircinia	irregularis		(Polejaeff, 1884)	Z006551
SOL4934	41BS28	SOL4934_41BS28	Acanthella pulcherrima	1	Demospongiae	Halichondrida	Dictyonellidae	Acanthella	pulcherrima		Ridley & Dendy, 1886	Z006552
SOL4934	41BS28	SOL4934_41BS28	Callyspongia biru	1	Demospongiae	Haplosclerida	Callyspongiidae	Callyspongia	biru		De Voogd, 2004	Z006553
SOL4934	41BS28	SOL4934_41BS28	Xestospongia testudinaria	1	Demospongiae	Haplosclerida	Petrosiidae	Xestospongia	testudinaria		(Lamarck, 1814)	Z006555
SOL4934	41BS28	SOL4934_41BS28	Ircinia pinna	1	Demospongiae	Dictyoceratida	Irciniidae	Ircinia	pinna			Z006556
SOL4934	41BS28	SOL4934_41BS28	Amphinomia NT0247	1	Demospongiae	Poecilosclerida	Raspailiidae	Amphinomia	1	NT0247		Z006558
SOL4934	41BS28	SOL4934_41BS28	Niphates NT0163	1	Demospongiae	Haplosclerida	Niphatidae	Niphates	1	NT0163		Z006559
SOL4934	41BS28	SOL4934_41BS28	Axechina raspailioides	1	Demospongiae	Poecilosclerida	Raspailiidae	Axechina	raspailioides		Hentschel, 1912	Z006560
SOL4934	41BS28	SOL4934_41BS28	Crella NT0228	1	Demospongiae	Poecilosclerida	Crellidae	Crella	1	NT0228		Z006561
SOL4934	41BS28	SOL4934_41BS28	Luffariella variabilis	1	Demospongiae	Dictyoceratida	Thorectidae	Luffariella	variabilis			Z006562
SOL4934	41BS28	SOL4934_41BS28	Ectyoplasia vannus	1	Demospongiae	Poecilosclerida	Raspailiidae	Ectyoplasia	vannus		Hooper, 1991	Z006563
SOL4934	41BS28	SOL4934_41BS28	Clathria (Thalysias) NT0239	1	Demospongiae	Poecilosclerida	Microcionidae	Clathria (Thalysias)	2	NT0239		Z006564
SOL4934	41BS28	SOL4934_41BS28	Callyspongia NT0141	1	Demospongiae	Haplosclerida	Callyspongiidae	Callyspongia	1	NT0141		Z006565
SOL4934	41BS28	SOL4934_41BS28	Leucetta NT0050	1	Calcarea	Clathrinida	Leucetiidae	Leucetta	1	NT0050		Z006566
SOL4934	41BS28	SOL4934_41BS28	Haliclona (Haliclona) NT0150	1	Demospongiae	Haplosclerida	Chalinidae	Haliclona (Haliclona)	2	NT0150		Z006568
SOL4934	41BS28	SOL4934_41BS28	Amphimedon NT0154	1	Demospongiae	Haplosclerida	Niphatidae	Amphimedon	2	NT0154		Z006571
SOL4934	41BS28	SOL4934_41BS28	Callyspongia NT0140	1	Demospongiae	Haplosclerida	Callyspongiidae	Callyspongia	"ramosa"	NT0140		Z006572
SOL4934	41BS28	SOL4934_41BS28	Petrosia durissima?	1	Demospongiae	Haplosclerida	Petrosiidae	Petrosia	durissima?			Z006574
SOL4934	41BS28	SOL4934_41BS28	Iotrochota baculifera	1	Demospongiae	Poecilosclerida	Iotrochotidae	Iotrochota	baculifera		Ridley, 1884	Z006575
SOL4934	42BS29	SOL4934_42BS29	Ianthella NT0270	1	Demospongiae	Verongida	Ianthellidae	Ianthella	2	NT0270		Z006576
SOL4934	42BS29	SOL4934_42BS29	Clathria NT0236	1	Demospongiae	Poecilosclerida	Microcionidae	Clathria	2	NT0236		Z006577
SOL4934	43BS30	SOL4934_43BS30	Callyspongia NT0144	1	Demospongiae	Haplosclerida	Callyspongiidae	Callyspongia	5	NT0144		Z006579
SOL4934	48BS25	SOL4934_48BS25	Halichondria ? NT0135	1	Demospongiae	Halichondrida	Halichondriidae	Halichondria ?	1	NT0135		Z006580
SOL4934	49BS36	SOL4934_49BS36	Oceanapia NT0189	1	Demospongiae	Haplosclerida	Phloeodictyidae	Oceanapia	6	NT0189		Z006582
SOL4934	53BS40	SOL4934_53BS40	Halichondria 2	1	Demospongiae	Halichondrida	Halichondriidae	Halichondria	2			Z006583
SOL4934	53BS40	SOL4934_53BS40	Callyspongia NT0141	1	Demospongiae	Haplosclerida	Callyspongiidae	Callyspongia	1	NT0141		Z006584
SOL4934	55BS42	SOL4934_55BS42	Xestospongia testudinaria	1	Demospongiae	Haplosclerida	Petrosiidae	Xestospongia	testudinaria		(Lamarck, 1814)	Z006585
SOL4934	56BS43	SOL4934_56BS43	Oceanapia NT0185	1	Demospongiae	Haplosclerida	Phloeodictyidae	Oceanapia	1	NT0185		Z006586
SOL4934	57BS44	SOL4934_57BS44	Xestospongia testudinaria	1	Demospongiae	Haplosclerida	Petrosiidae	Xestospongia	testudinaria		(Lamarck, 1814)	Z006587
SOL4934	63BS45	SOL4934_63BS45	Amorphinopsis fenestrata	1	Demospongiae	Halichondrida	Halichondriidae	Amorphinopsis	fenestrata		(Ridley, 1884)	Z006589
SOL5117	04BS01	SOL5117_04BS01	Haliclona (Haliclona) NT0149	1	Demospongiae	Haplosclerida	Chalinidae	Haliclona (Haliclona)	1	NT0149		Z006590
SOL5117	04BS01	SOL5117_04BS01	Oceanapia NT0189	1	Demospongiae	Haplosclerida	Phloeodictyidae	Oceanapia	6	NT0189		Z006591
SOL5117	05BS02	SOL5117_05BS02	Psammochela NT0245	1	Demospongiae	Poecilosclerida	Myxillidae	Psammochela	tutiae	NT0245	de Voogd, 2012	Z006592
SOL5117	05BS02	SOL5117_05BS02	Reniochalina stalagmitis	1	Demospongiae	Halichondrida	Axinellidae	Reniochalina	stalagmitis		Lendenfeld, 1888	Z006593
SOL5117	05BS02	SOL5117_05BS02	Amorphinopsis excavans	1	Demospongiae	Halichondrida	Halichondriidae	Amorphinopsis	excavans		Carter, 1887	Z006594
SOL5117	06BS03	SOL5117_06BS03	Ircinia irregularis	1	Demospongiae	Dictyoceratida	Irciniidae	Ircinia	irregularis		(Poléjaeff, 1884)	Z006595
SOL5117	06BS03	SOL5117_06BS03	Hyattella NT0096	1	Demospongiae	Dictyoceratida	Spongiidae	Hyattella	2	NT0096		Z006596
SOL5117	06BS03	SOL5117_06BS03	Dysidea NT0086	1	Demospongiae	Dictyoceratida	Dysideidae	Dysidea	3	NT0086		Z006597
SOL5117	06BS03	SOL5117_06BS03	Amorphinopsis fenestrata	1	Demospongiae	Halichondrida	Halichondriidae	Amorphinopsis	fenestrata		(Ridley, 1884)	Z006598
SOL5117	07BS04	SOL5117_07BS04	Amorphinopsis excavans	1	Demospongiae	Halichondrida	Halichondriidae	Amorphinopsis	excavans		Carter, 1887	Z006600
SOL5117	09BS05	SOL5117_09BS05	Haliclona? NT0152	1	Demospongiae	Haplosclerida	Chalinidae	Haliclona?	2	NT0152		Z006601
SOL5117	11BS07	SOL5117_11BS07	Disyringa dissimilis	1	Demospongiae	Astrophorida	Ancorinidae	Disyringa	dissimilis		(Ridley, 1884)	Z006602
SOL5117	13BS10	SOL5117_13BS10	Ircinia pinna	1	Demospongiae	Dictyoceratida	Irciniidae	Ircinia	pinna			Z006604
SOL5117	14BS11	SOL5117_14BS11	Disyringa dissimilis	1	Demospongiae	Astrophorida	Ancorinidae	Disyringa	dissimilis		(Ridley, 1884)	Z006605
SOL5117	17BS14	SOL5117_17BS14	Amorphinopsis fenestrata	1	Demospongiae	Halichondrida	Halichondriidae	Amorphinopsis	fenestrata		(Ridley, 1884)	Z006606
SOL5117	18BS15	SOL5117_18BS15	Amorphinopsis excavans	1	Demospongiae	Halichondrida	Halichondriidae	Amorphinopsis	excavans		Carter, 1887	Z006607
SOL5117	19BS16	SOL5117_19BS16	Hyrtios? NT0111	1	Demospongiae	Dictyoceratida	Thorectidae	Hyrtios?	1	NT0111		Z006608
SOL5117	20BS17	SOL5117_20BS17	Cinachyrella NT0261	1	Demospongiae	Spirophorida	Tetillidae	Cinachyrella	3	NT0261		Z006609
SOL5117	20BS17	SOL5117_20BS17	Thorectandra excavatus	1	Demospongiae	Dictyoceratida	Thorectidae	Thorectandra	excavatus		(Ridley, 1884)	Z006610
SOL5117	20BS17	SOL5117_20BS17	Amorphinopsis fenestrata	1	Demospongiae	Halichondrida	Halichondriidae	Amorphinopsis	fenestrata		(Ridley, 1884)	Z006611
SOL5117	20BS17	SOL5117_20BS17	Tethya NT0128	1	Demospongiae	Hadromerida	Tethyidae	Tethya	4	NT0128		Z006613
SOL5117	20BS17	SOL5117_20BS17	Disyringa dissimilis	1	Demospongiae	Astrophorida	Ancorinidae	Disyringa	dissimilis		(Ridley, 1884)	Z006614
SOL5117	23BS18	SOL5117_23BS18	Hyrtios NT0110	1	Demospongiae	Dictyoceratida	Thorectidae	Hyrtios	1	NT0110		Z006616
SOL5117	23BS18	SOL5117_23BS18	Cinachyrella NT0260	1	Demospongiae	Spirophorida	Tetillidae	Cinachyrella	2	NT0260		Z006617
SOL5117	23BS18	SOL5117_23BS18	Echinodictyum mesenterinum	1	Demospongiae	Poecilosclerida	Raspailiidae	Echinodictyum	mesenterinum		(Lamarck, 1814)	Z006618
SOL5117	23BS18	SOL5117_23BS18	Oceanapia NT0185	1	Demospongiae	Haplosclerida	Phloeodictyidae	Oceanapia	1	NT0185		Z006619
SOL5117	23BS18	SOL5117_23BS18	Lissodendoryx NT0227	1	Demospongiae	Poecilosclerida	Coelosphaeridae	Lissodendoryx	1	NT0227		Z006620
SOL5117	23BS18	SOL5117_23BS18	Scleritoderma NT0205	1	Demospongiae	Lithistida	Scleritodermidae	Scleritoderma	1	NT0205		Z006621
SOL5117	23BS18	SOL5117_23BS18	Xestospongia NT0183	1	Demospongiae	Haplosclerida	Petrosiidae	Xestospongia	'Fromont SS6'	NT0183		Z006622
SOL5117	24BS19	SOL5117_24BS19	Oceanapia NT0189	1	Demospongiae	Haplosclerida	Phloeodictyidae	Oceanapia	6	NT0189		Z006623
SOL5117	24BS19	SOL5117_24BS19	Cinachyrella NT0260	1	Demospongiae	Spirophorida	Tetillidae	Cinachyrella	2	NT0260		Z006624
SOL5117	25BS20	SOL5117_25BS20	Oceanapia NT0186	1	Demospongiae	Haplosclerida	Phloeodictyidae	Oceanapia	2	NT0186		Z006626
SOL5117	25BS20	SOL5117_25BS20	Ircinia NT0089	1	Demospongiae	Dictyoceratida	Irciniidae	Ircinia	2	NT0089		Z006627
SOL5117	25BS20	SOL5117_25BS20	Paratetilla NT0262	1	Demospongiae	Spirophorida	Tetillidae	Paratetilla	1	NT0262		Z006628
SOL5117	25BS20	SOL5117_25BS20	Coelosphaera NT0225	1	Demospongiae	Poecilosclerida	Coelosphaeridae	Coelosphaera	1	NT0225		Z006630
SOL5117	25BS20	SOL5117_25BS20	Callyspongia NT0141	1	Demospongiae	Haplosclerida	Callyspongiidae	Callyspongia	1	NT0141		Z006631
SOL5117	25BS20	SOL5117_25BS20	Xestospongia NT0183	1	Demospongiae	Haplosclerida	Petrosiidae	Xestospongia	'Fromont SS6'	NT0183		Z006632
SOL5117	28BS22	SOL5117_28BS22	Oceanapia NT0185	1	Demospongiae	Haplosclerida	Phloeodictyidae	Oceanapia	1	NT0185		Z006633
SOL5117	28BS22	SOL5117_28BS22	Lissodendoryx NT0227	1	Demospongiae	Poecilosclerida	Coelosphaeridae	Lissodendoryx	1	NT0227		Z006634
SOL5117	28BS22	SOL5117_28BS22	Microscleroderma NT0203	1	Demospongiae	Lithistida	Scleritodermidae	Microscleroderma	1	NT0203		Z006635
SOL5117	28BS22	SOL5117_28BS22	Leiodermatium NT0197	1	Demospongiae	Lithistida	Azoricidae	Leiodermatium	3	NT0197		Z006636
SOL5117	28BS22	SOL5117_28BS22	Tedania NT0258	1	Demospongiae	Poecilosclerida	Tedaniidae	Tedania	1	NT0258		Z006637
SOL5117	28BS22	SOL5117_28BS22	Echinodictyum NT0251	1	Demospongiae	Poecilosclerida	Raspailiidae	Echinodictyum	1	NT0251		Z006638
SOL5117	28BS22	SOL5117_28BS22	Pseudoceratina NT0271	1	Demospongiae	Verongida	Pseudoceratinidae	Pseudoceratina	1	NT0271		Z006639
SOL5117	28BS22	SOL5117_28BS22	Scleritoderma NT0205	1	Demospongiae	Lithistida	Scleritodermidae	Scleritoderma	1	NT0205		Z006640
SOL5117	32BS25	SOL5117_32BS25	Petrosia (Petrosia) lignosa	1	Demospongiae	Haplosclerida	Petrosiidae	Petrosia (Petrosia)	lignosa		Wilson, 1925	Z006641
SOL5117	32BS25	SOL5117_32BS25	Paratetilla NT0262	1	Demospongiae	Spirophorida	Tetillidae	Paratetilla	1	NT0262		Z006642
SOL5117	32BS25	SOL5117_32BS25	Cinachyrella NT0260	1	Demospongiae	Spirophorida	Tetillidae	Cinachyrella	2	NT0260		Z006643
SOL5117	32BS25	SOL5117_32BS25	Microscleroderma NT0203	1	Demospongiae	Lithistida	Scleritodermidae	Microscleroderma	1	NT0203		Z006644
SOL5117	32BS25	SOL5117_32BS25	Lithistida? NT0221	1	Demospongiae	Lithistida?			1	NT0221		Z006645
SOL5117	35BS23	SOL5117_35BS23	Ianthella NT0269	1	Demospongiae	Verongida	Ianthellidae	Ianthella	1	NT0269		Z006646
SOL5117	35BS23	SOL5117_35BS23	Ianthella basta	1	Demospongiae	Verongida	Ianthellidae	Ianthella	basta		(Pallas, 1766)	Z006647
SOL5117	35BS23	SOL5117_35BS23	Scleritoderma NT0205	1	Demospongiae	Lithistida	Scleritodermidae	Scleritoderma	1	NT0205		Z006648
SOL5117	35BS23	SOL5117_35BS23	Ianthella flabelliformis	1	Demospongiae	Verongida	Ianthellidae	Ianthella	flabelliformis		(Pallas, 1766)	Z006649
SOL5117	35BS23	SOL5117_35BS23	Oceanapia NT0185	1	Demospongiae	Haplosclerida	Phloeodictyidae	Oceanapia	1	NT0185		Z006650
SOL5117	35BS23	SOL5117_35BS23	Aciculites NT0202	1	Demospongiae	Lithistida	Scleritodermidae	Aciculites	1	NT0202		Z006651
SOL5117	35BS23	SOL5117_35BS23	Scleritodermidae? NT0206	1	Demospongiae	Lithistida	Scleritodermidae?		1	NT0206		Z006652
SOL5117	35BS23	SOL5117_35BS23	Mycale NT0242	1	Demospongiae	Poecilosclerida	Mycalidae	Mycale	2	NT0242		Z006653
SOL5117	35BS23	SOL5117_35BS23	Axechina raspailioides	1	Demospongiae	Poecilosclerida	Raspailiidae	Axechina	raspailioides		Hentschel, 1912	Z006654
SOL5117	35BS23	SOL5117_35BS23	Iotrochota NT0233	1	Demospongiae	Poecilosclerida	Iothrochotidae	Iotrochota	1	NT0233		Z006655
SOL5117	35BS23	SOL5117_35BS23	Oceanapia NT0186	1	Demospongiae	Haplosclerida	Phloeodictyidae	Oceanapia	2	NT0186		Z006657
SOL5117	35BS23	SOL5117_35BS23	Erylus NT0071	1	Demospongiae	Astrophorida	Geodiidae	Erylus	1	NT0071		Z006658
SOL5117	35BS23	SOL5117_35BS23	Echinodictyum mesenterinum	1	Demospongiae	Poecilosclerida	Raspailiidae	Echinodictyum	mesenterinum		(Lamarck, 1814)	Z006659
SOL5117	35BS23	SOL5117_35BS23	Theonella NT0214	1	Demospongiae	Lithistida	Theonellidae	Theonella	3	NT0214		Z006660
SOL5117	36BS24	SOL5117_36BS24	Gelliodes? NT0159	1	Demospongiae	Haplosclerida	Niphatidae	Gelliodes?	1	NT0159		Z006666
SOL5117	44BS26	SOL5117_44BS26	Jaspis NT0060	1	Demospongiae	Astrophorida	Ancorinidae	Jaspis	sp 01	NT0060		Z006667
SOL5117	44BS26	SOL5117_44BS26	Axinyssa NT1269	1	Demospongiae	Halichondrida	Halichondriidae	Axinyssa		NT1269		Z006668
SOL5117	44BS26	SOL5117_44BS26	Oceanapia NT0185	1	Demospongiae	Haplosclerida	Phloeodictyidae	Oceanapia	1	NT0185		Z006669
SOL5117	44BS26	SOL5117_44BS26	Theonella NT0214	1	Demospongiae	Lithistida	Theonellidae	Theonella	3	NT0214		Z006670
SOL5117	44BS26	SOL5117_44BS26	Scleritoderma NT0205	1	Demospongiae	Lithistida	Scleritodermidae	Scleritoderma	1	NT0205		Z006671
SOL5117	44BS26	SOL5117_44BS26	Ianthella flabelliformis	1	Demospongiae	Verongida	Ianthellidae	Ianthella	flabelliformis		(Pallas, 1766)	Z006672
SOL5117	44BS26	SOL5117_44BS26	Biemna NT0231	1	Demospongiae	Poecilosclerida	Desmacellidae	Biemna	1	NT0231		Z006673
SOL5117	44BS26	SOL5117_44BS26	Iotrochota NT0233	1	Demospongiae	Poecilosclerida	Iothrochotidae	Iotrochota	1	NT0233		Z006674
SOL5117	44BS26	SOL5117_44BS26	Paratetilla NT0262	1	Demospongiae	Spirophorida	Tetillidae	Paratetilla	1	NT0262		Z006675
SOL5117	44BS26	SOL5117_44BS26	Tethya NT0127	1	Demospongiae	Hadromerida	Tethyidae	Tethya	3	NT0127		Z006676
SOL5117	44BS26	SOL5117_44BS26	Leucetta NT0050	1	Calcarea	Clathrinida	Leucetiidae	Leucetta	1	NT0050		Z006677
SOL5117	44BS26	SOL5117_44BS26	Racodiscula? NT0211	1	Demospongiae	Lithistida	Theonellidae	Racodiscula?	1	NT0211		Z006679
SOL5117	44BS26	SOL5117_44BS26	Hyattella NT0096	1	Demospongiae	Dictyoceratida	Spongiidae	Hyattella	2	NT0096		Z006680
SOL5117	44BS26	SOL5117_44BS26	Clathria (Thalysias) erecta	1	Demospongiae	Poecilosclerida	Microcionidae	Clathria (Thalysias)	erecta		(Thiele, 1899)	Z006681
SOL5117	44BS26	SOL5117_44BS26	Agelas NT0055	1	Demospongiae	Agelasida	Agelasidae	Agelas	4	NT0055		Z006682
SOL5117	44BS26	SOL5117_44BS26	Thrinacophora cervicornis	1	Demospongiae	Poecilosclerida	Raspailiidae	Thrinacophora	cervicornis		Ridley & Dendy, 1886	Z006683
SOL5117	44BS26	SOL5117_44BS26	Ircinia NT0089	1	Demospongiae	Dictyoceratida	Irciniidae	Ircinia	2	NT0089		Z006684
SOL5117	44BS26	SOL5117_44BS26	Theonellidae? NT0219	1	Demospongiae	Lithistida	Theonellidae?		1	NT0219		Z006685
SOL5117	44BS26	SOL5117_44BS26	Ianthella basta	1	Demospongiae	Verongida	Ianthellidae	Ianthella	basta		(Pallas, 1766)	Z006686
SOL5117	44BS26	SOL5117_44BS26	Chelotropella NT0067	1	Demospongiae	Astrophorida	Calthropellidae	Chelotropella	1	NT0067		Z006687
SOL5117	44BS26	SOL5117_44BS26	Tetilla NT0264	1	Demospongiae	Spirophorida	Tetillidae	Tetilla	2	NT0264		Z006688
SOL5117	44BS26	SOL5117_44BS26	Clathria NT0235	1	Demospongiae	Poecilosclerida	Microcionidae	Clathria	1	NT0235		Z006689
SOL5117	44BS26	SOL5117_44BS26	Topsentia NT0137	1	Demospongiae	Halichondrida	Halichondriidae	Topsentia	1	NT0137		Z006690
SOL5117	44BS26	SOL5117_44BS26	Clathria (Thalysias) abietina	1	Demospongiae	Poecilosclerida	Microcionidae	Clathria (Thalysias)	abietina		(Lamarck, 1814)	Z006692
SOL5117	44BS26	SOL5117_44BS26	Plakortis? NT0194	1	Homoscleromorpha	Homosclerophorida	Plakinidae	Plakortis?	1	NT0194		Z006693
SOL5117	44BS26	SOL5117_44BS26	Tethya NT0126	1	Demospongiae	Hadromerida	Tethyidae	Tethya	2	NT0126		Z006694
SOL5117	44BS26	SOL5117_44BS26	Plakortis NT0193	1	Homoscleromorpha	Homosclerophorida	Plakinidae	Plakortis	1	NT0193		Z006696
SOL5117	44BS26	SOL5117_44BS26	Geodia NT0076	1	Demospongiae	Astrophorida	Geodiidae	Geodia	sp. 05	NT0076		Z006697
SOL5117	44BS26	SOL5117_44BS26	Thorectandra ? NT0115	1	Demospongiae	Dictyoceratida	Thorectidae	Thorectandra ?	2	NT0115		Z006698
SOL5117	44BS26	SOL5117_44BS26	Callyspongia NT0141	1	Demospongiae	Haplosclerida	Callyspongiidae	Callyspongia	1	NT0141		Z006699
SOL5117	44BS26	SOL5117_44BS26	Axinyssa NT0047	1	Demospongiae	Halichondrida	Halichondriidae	Axinyssa	3	NT0047		Z006700
SOL5117	44BS26	SOL5117_44BS26	Coelosphaera? NT0226	1	Demospongiae	Poecilosclerida	Coelosphaeridae	Coelosphaera?	1	NT0226		Z006701
SOL5117	45BS27	SOL5117_45BS27	Leucetta NT0050	1	Calcarea	Clathrinida	Leucetiidae	Leucetta	1	NT0050		Z006702
SOL5117	45BS27	SOL5117_45BS27	Scleritoderma NT0205	1	Demospongiae	Lithistida	Scleritodermidae	Scleritoderma	1	NT0205		Z006703
SOL5117	45BS27	SOL5117_45BS27	Cinachyrella NT0260	1	Demospongiae	Spirophorida	Tetillidae	Cinachyrella	2	NT0260		Z006704
SOL5117	45BS27	SOL5117_45BS27	Pseudoceratina NT0271	1	Demospongiae	Verongida	Pseudoceratinidae	Pseudoceratina	1	NT0271		Z006705
SOL5117	45BS27	SOL5117_45BS27	Theonellidae NT0217	1	Demospongiae	Lithistida	Theonellidae		1	NT0217		Z006706
SOL5117	45BS27	SOL5117_45BS27	Aplysinopsis NT0106	1	Demospongiae	Dictyoceratida	Thorectidae	Aplysinopsis	2	NT0106		Z006707
SOL5117	45BS27	SOL5117_45BS27	Haliclona (Reniera) 2	1	Demospongiae	Haplosclerida	Chalinidae	Haliclona (Reniera)	2			Z006708
SOL5117	45BS27	SOL5117_45BS27	Petrosia (Petrosia) lignosa	1	Demospongiae	Haplosclerida	Petrosiidae	Petrosia (Petrosia)	lignosa		Wilson, 1925	Z006709
SOL5117	45BS27	SOL5117_45BS27	Xestospongia testudinaria	1	Demospongiae	Haplosclerida	Petrosiidae	Xestospongia	testudinaria		(Lamarck, 1815)	Z006710
SOL5117	45BS27	SOL5117_45BS27	Neopetrosia NT0168	1	Demospongiae	Haplosclerida	Petrosiidae	Neopetrosia	1	NT0168		Z006711
SOL5117	45BS27	SOL5117_45BS27	Asteropus NT0058	1	Demospongiae	Astrophorida	Ancorinidae	Asteropus	sp 01	NT0058		Z006712
SOL5117	45BS27	SOL5117_45BS27	Myxilla? NT0244	1	Demospongiae	Poecilosclerida	Myxillidae	Myxilla?	2	NT0244		Z006713
SOL5117	45BS27	SOL5117_45BS27	Xestospongia NT0177	1	Demospongiae	Haplosclerida	Petrosiidae	Xestospongia	1	NT0177		Z006714
SOL5117	46BS28	SOL5117_46BS28	Oceanapia NT0185	1	Demospongiae	Haplosclerida	Phloeodictyidae	Oceanapia	1	NT0185		Z006716
SOL5117	46BS28	SOL5117_46BS28	Leiodermatium NT0195	1	Demospongiae	Lithistida	Azoricidae	Leiodermatium	1	NT0195		Z006717
SOL5117	46BS28	SOL5117_46BS28	Agelas NT0054	1	Demospongiae	Agelasida	Agelasidae	Agelas	3	NT0054		Z006718
SOL5117	46BS28	SOL5117_46BS28	Acanthella cavernosa	1	Demospongiae	Halichondrida	Dictyonellidae	Acanthella	cavernosa		Dendy, 1922	Z006719
SOL5117	46BS28	SOL5117_46BS28	Psammochela fibrosa	1	Demospongiae	Poecilosclerida	Myxillidae	Psammochela	fibrosa		(Ridley, 1884)	Z006720
SOL5117	46BS28	SOL5117_46BS28	Amphinomia sulphurea	1	Demospongiae	Poecilosclerida	Raspailiidae	Amphinomia	sulphurea		Hooper, 1991	Z006721
SOL5117	46BS28	SOL5117_46BS28	Epipolasis NT0048	1	Demospongiae	Halichondrida	Halichondriidae	Epipolasis	1	NT0048		Z006722
SOL5117	46BS28	SOL5117_46BS28	Pachastrissa NT0069	1	Demospongiae	Astrophorida	Calthropellidae	Pachastrissa	1	NT0069		Z006723
SOL5117	46BS28	SOL5117_46BS28	Lyssacinosida? NT0272	1	Hexactinellida	Lyssacinosida?			1	NT0272		Z006724
SOL5117	46BS28	SOL5117_46BS28	Theonella NT0215	1	Demospongiae	Lithistida	Theonellidae	Theonella	4	NT0215		Z006725
SOL5117	46BS28	SOL5117_46BS28	New genus A? NT0061	1	Demospongiae	Astrophorida	Ancorinidae	New genus A?	1	NT0061		Z006726
SOL5117	46BS28	SOL5117_46BS28	Plakinastrella NT0192	1	Homoscleromorpha	Homosclerophorida	Plakinidae	Plakinastrella	1	NT0192		Z006727
SOL5117	46BS28	SOL5117_46BS28	Aaptos NT0123	1	Demospongiae	Hadromerida	Suberitidae	Aaptos	1	NT0123		Z006728
SOL5117	46BS28	SOL5117_46BS28	Theonella NT0214	1	Demospongiae	Lithistida	Theonellidae	Theonella	3	NT0214		Z006729
SOL5117	46BS28	SOL5117_46BS28	Tetilla NT0263	1	Demospongiae	Spirophorida	Tetillidae	Tetilla	1	NT0263		Z006730
SOL5117	46BS28	SOL5117_46BS28	Coelocarteria agglomerans	1	Demospongiae	Poecilosclerida	Isodictyidae	Coelocarteria	agglomerans		Azzini, Calcinai & Pansini, 2007	Z006731
SOL5117	46BS28	SOL5117_46BS28	Thorectidae NT0116	1	Demospongiae	Dictyoceratida	Thorectidae		1	NT0116		Z006732
SOL5117	46BS28	SOL5117_46BS28	Dactylospongia? NT0108	1	Demospongiae	Dictyoceratida	Thorectidae	Dactylospongia?	1	NT0108		Z006733
SOL5117	46BS28	SOL5117_46BS28	Spongia? NT0104	1	Demospongiae	Dictyoceratida	Spongiidae	Spongia?	3	NT0104		Z006734
SOL5117	46BS28	SOL5117_46BS28	Manihinea NT0209	1	Demospongiae	Lithistida	Theonellidae	Manihinea	2	NT0209		Z006735
SOL5117	46BS28	SOL5117_46BS28	Geodia sp.	1	Demospongiae	Astrophorida	Geodiidae	Geodia	sp.			Z006736
SOL5117	46BS28	SOL5117_46BS28	Cinachyrella NT0259	1	Demospongiae	Spirophorida	Tetillidae	Cinachyrella	1	NT0259		Z006737
SOL5117	46BS28	SOL5117_46BS28	Spongia? NT0103	1	Demospongiae	Dictyoceratida	Spongiidae	Spongia?	2	NT0103		Z006738
SOL5117	46BS28	SOL5117_46BS28	Hyattella NT0096	1	Demospongiae	Dictyoceratida	Spongiidae	Hyattella	2	NT0096		Z006739
SOL5117	46BS28	SOL5117_46BS28	Chondrilla australiensis	1	Demospongiae	Chondrosida	Chondrillidae	Chondrilla	australiensis		Carter, 1873	Z006740
SOL5117	46BS28	SOL5117_46BS28	Agelas NT0056	1	Demospongiae	Agelasida	Agelasidae	Agelas	5	NT0056		Z006741
SOL5117	46BS28	SOL5117_46BS28	Xestospongia NT0182	1	Demospongiae	Haplosclerida	Petrosiidae	Xestospongia	6	NT0182		Z006742
SOL5117	46BS28	SOL5117_46BS28	Petrosia NT0174	1	Demospongiae	Haplosclerida	Petrosiidae	Petrosia	6	NT0174		Z006743
SOL5117	46BS28	SOL5117_46BS28	Thorectidae? NT0119	1	Demospongiae	Dictyoceratida	Thorectidae?		3	NT0119		Z006744
SOL5117	46BS28	SOL5117_46BS28	Myrmekioderma NT0139	1	Demospongiae	Halichondrida	Heteroxyidae	Myrmekioderma	1	NT0139		Z006745
SOL5117	46BS28	SOL5117_46BS28	Dysidea NT0087	1	Demospongiae	Dictyoceratida	Dysideidae	Dysidea	4	NT0087		Z006746
SOL5117	46BS28	SOL5117_46BS28	Stryphnus NT0066	1	Demospongiae	Astrophorida	Ancorinidae	Stryphnus	1	NT0066		Z006747
SOL5117	46BS28	SOL5117_46BS28	Calthropellidae NT0070	1	Demospongiae	Astrophorida	Calthropellidae		1	NT0070		Z006748
SOL5117	46BS28	SOL5117_46BS28	Vetulina? NT0220	1	Demospongiae	Lithistida	Vetulinidae	Vetulina?	1	NT0220		Z006749
SOL5117	46BS28	SOL5117_46BS28	Theonella NT0218	1	Demospongiae	Lithistida	Theonellidae	Theonella	5	NT0218		Z006750
SOL5117	46BS28	SOL5117_46BS28	Microscleroderma NT0203	1	Demospongiae	Lithistida	Scleritodermidae	Microscleroderma	1	NT0203		Z006751
SOL5117	46BS28	SOL5117_46BS28	Scleritoderma NT0205	1	Demospongiae	Lithistida	Scleritodermidae	Scleritoderma	1	NT0205		Z006752
SOL5117	46BS28	SOL5117_46BS28	Bubaris? NT0130	1	Demospongiae	Halichondrida	Bubaridae	Bubaris?	1	NT0130		Z006753
SOL5117	46BS28	SOL5117_46BS28	Gastrophanella NT0207	1	Demospongiae	Lithistida	Siphonidiidae	Gastrophanella	1	NT0207		Z006755
SOL5117	48BS29	SOL5117_48BS29	Dysidea NT0086	1	Demospongiae	Dictyoceratida	Dysideidae	Dysidea	3	NT0086		Z006756
SOL5117	48BS29	SOL5117_48BS29	Thorectidae? NT0120	1	Demospongiae	Dictyoceratida	Thorectidae?		4	NT0120		Z006757
SOL5117	48BS29	SOL5117_48BS29	Pseudoceratina NT0271	1	Demospongiae	Verongida	Pseudoceratinidae	Pseudoceratina	1	NT0271		Z006758
SOL5117	50BS30	SOL5117_50BS30	Iotrochota baculifera	1	Demospongiae	Poecilosclerida	Iotrochotidae	Iotrochota	baculifera		Ridley, 1884	Z006759
SOL5117	50BS30	SOL5117_50BS30	Neopetrosia NT0168	1	Demospongiae	Haplosclerida	Petrosiidae	Neopetrosia	1	NT0168		Z006760
SOL5117	50BS30	SOL5117_50BS30	Hyattella NT0097	1	Demospongiae	Dictyoceratida	Spongiidae	Hyattella	1	NT0097		Z006761
SOL5117	50BS30	SOL5117_50BS30	Lissodendoryx NT0227	1	Demospongiae	Poecilosclerida	Coelosphaeridae	Lissodendoryx	1	NT0227		Z006762
SOL5117	51BS31	SOL5117_51BS31	Aplysinella NT0265	1	Demospongiae	Verongida	Aplysinellidae	Aplysinella	1	NT0265		Z006763
SOL5117	51BS31	SOL5117_51BS31	Amphimedon? NT0156	1	Demospongiae	Haplosclerida	Niphatidae	Amphimedon?	1	NT0156		Z006764
SOL5117	51BS31	SOL5117_51BS31	Chondrosia? NT0080	1	Demospongiae	Chondrosida	Chondrillidae	Chondrosia?	1	NT0080		Z006765
SOL5117	51BS31	SOL5117_51BS31	Hymedesmiidae? NT0232	1	Demospongiae	Poecilosclerida	Hymedesmiidae?		1	NT0232		Z006766
SOL5117	51BS31	SOL5117_51BS31	Ircinia NT0088	1	Demospongiae	Dictyoceratida	Irciniidae	Ircinia	1	NT0088		Z006767
SOL5117	51BS31	SOL5117_51BS31	Xestospongia? NT0184	1	Demospongiae	Haplosclerida	Petrosiidae	Xestospongia?	1	NT0184		Z006768
SOL5117	52BS32	SOL5117_52BS32	Echinodictyum mesenterinum	1	Demospongiae	Poecilosclerida	Raspailiidae	Echinodictyum	mesenterinum		(Lamarck, 1814)	Z006769
SOL5117	52BS32	SOL5117_52BS32	Gelliodes NT0158	1	Demospongiae	Haplosclerida	Niphatidae	Gelliodes	1	NT0158		Z006770
SOL5117	52BS32	SOL5117_52BS32	Callyspongia NT0142	1	Demospongiae	Haplosclerida	Callyspongiidae	Callyspongia	2	NT0142		Z006771
SOL5117	52BS32	SOL5117_52BS32	Oceanapia NT0190	1	Demospongiae	Haplosclerida	Phloeodictyidae	Oceanapia	7	NT0190		Z006772
SOL5117	52BS32	SOL5117_52BS32	Ircinia NT0088	1	Demospongiae	Dictyoceratida	Irciniidae	Ircinia	1	NT0088		Z006773
SOL5117	52BS32	SOL5117_52BS32	Clathria (Thalysias) erecta	1	Demospongiae	Poecilosclerida	Microcionidae	Clathria (Thalysias)	erecta		(Thiele, 1899)	Z006774
SOL5117	52BS32	SOL5117_52BS32	Amorphinopsis NT0045	1	Demospongiae	Halichondrida	Halichondriidae	Amorphinopsis		NT0045		Z006775
SOL5117	52BS32	SOL5117_52BS32	Geodia NT0076	1	Demospongiae	Astrophorida	Geodiidae	Geodia	sp. 05	NT0076		Z006777
SOL5117	52BS32	SOL5117_52BS32	Aaptos NT0124	1	Demospongiae	Hadromerida	Suberitidae	Aaptos	2	NT0124		Z006778
SOL5117	52BS32	SOL5117_52BS32	Myxillidae NT0246	1	Demospongiae	Poecilosclerida	Myxillidae		1	NT0246		Z006779
SOL5117	52BS32	SOL5117_52BS32	Clathrina NT0049	1	Calcarea	Clathrinida	Clathrinidae	Clathrina	1	NT0049		Z006781
SOL5117	52BS32	SOL5117_52BS32	Iotrochota baculifera	1	Demospongiae	Poecilosclerida	Iotrochotidae	Iotrochota	baculifera		Ridley, 1884	Z006782
SOL5117	52BS32	SOL5117_52BS32	Theonella NT0214	1	Demospongiae	Lithistida	Theonellidae	Theonella	3	NT0214		Z006783
SOL5117	52BS32	SOL5117_52BS32	Reniochalina stalagmitis	1	Demospongiae	Halichondrida	Axinellidae	Reniochalina	stalagmitis		Lendenfeld, 1888	Z006784
SOL5117	52BS32	SOL5117_52BS32	Manihinea NT0208	1	Demospongiae	Lithistida	Theonellidae	Manihinea	1	NT0208		Z006786
SOL5117	52BS32	SOL5117_52BS32	Thorectidae? NT0117	1	Demospongiae	Dictyoceratida	Thorectidae?		1	NT0117		Z006787
SOL5117	52BS32	SOL5117_52BS32	Geodia NT0075	1	Demospongiae	Astrophorida	Geodiidae	Geodia	sp. 04	NT0075		Z006788
SOL5117	53BS33	SOL5117_53BS33	Xestospongia NT0183	1	Demospongiae	Haplosclerida	Petrosiidae	Xestospongia	'Fromont SS6'	NT0183		Z006789
SOL5117	53BS33	SOL5117_53BS33	Clathria (Thalysias) erecta	1	Demospongiae	Poecilosclerida	Microcionidae	Clathria (Thalysias)	erecta		(Thiele, 1899)	Z006790
SOL5117	53BS33	SOL5117_53BS33	Scleritoderma NT0205	1	Demospongiae	Lithistida	Scleritodermidae	Scleritoderma	1	NT0205		Z006791
SOL5117	53BS33	SOL5117_53BS33	Theonella NT0212	1	Demospongiae	Lithistida	Theonellidae	Theonella	1	NT0212		Z006792
SOL5117	53BS33	SOL5117_53BS33	Ecionemia NT0059	1	Demospongiae	Astrophorida	Ancorinidae	Ecionemia	sp 01	NT0059		Z006793
SOL5117	53BS33	SOL5117_53BS33	Crella? NT0230	1	Demospongiae	Poecilosclerida	Crellidae	Crella?	1	NT0230		Z006794
SOL5117	53BS33	SOL5117_53BS33	Microscleroderma NT0203	1	Demospongiae	Lithistida	Scleritodermidae	Microscleroderma	1	NT0203		Z006795
SOL5117	53BS33	SOL5117_53BS33	Acanthella NT0039	1	Demospongiae	Halichondrida	Dictyonellidae	Acanthella	2	NT0039		Z006796
SOL5117	53BS33	SOL5117_53BS33	Erylus NT0071	1	Demospongiae	Astrophorida	Geodiidae	Erylus	1	NT0071		Z006797
SOL5117	53BS33	SOL5117_53BS33	Leiosella NT0098	1	Demospongiae	Dictyoceratida	Spongiidae	Leiosella	1	NT0098		Z006798
SOL5117	53BS33	SOL5117_53BS33	Tethya NT0126	1	Demospongiae	Hadromerida	Tethyidae	Tethya	2	NT0126		Z006799
SOL5117	53BS33	SOL5117_53BS33	Chondropsis NT0224	1	Demospongiae	Poecilosclerida	Chondropsidae	Chondropsis	1	NT0224		Z006800
SOL5117	55BS34	SOL5117_55BS34	Spheciospongia congenera	1	Demospongiae	Hadromerida	Clionaidae	Spheciospongia	congenera		(Ridley, 1884)	Z006801
SOL5117	55BS34	SOL5117_55BS34	Myrmekioderma granulatum	1	Demospongiae	Halichondrida	Heteroxyidae	Myrmekioderma	granulatum		(Esper, 1794)	Z006804
SOL5117	55BS34	SOL5117_55BS34	Neopetrosia NT0168	1	Demospongiae	Haplosclerida	Petrosiidae	Neopetrosia	1	NT0168		Z006805
SOL5117	55BS34	SOL5117_55BS34	Aplysinella NT0265	1	Demospongiae	Verongida	Aplysinellidae	Aplysinella	1	NT0265		Z006806
SOL5117	55BS34	SOL5117_55BS34	Fascaplysinopsis NT0109	1	Demospongiae	Dictyoceratida	Thorectidae	Fascaplysinopsis	1	NT0109		Z006807
SOL5117	55BS34	SOL5117_55BS34	Haliclona (Halichoclona) NT0148	1	Demospongiae	Haplosclerida	Chalinidae	Haliclona (Halichoclona)	2	NT0148		Z006808
SOL5117	55BS34	SOL5117_55BS34	Rhabdastrella globostellata	1	Demospongiae	Astrophorida	Ancorinidae	Rhabdastrella	globostellata		(Carter, 1883)	Z006809
SOL5117	55BS34	SOL5117_55BS34	Petrosia (Petrosia) lignosa	1	Demospongiae	Haplosclerida	Petrosiidae	Petrosia (Petrosia)	lignosa		Wilson, 1925	Z006810
SOL5117	55BS34	SOL5117_55BS34	Tetilla NT0263	1	Demospongiae	Spirophorida	Tetillidae	Tetilla	1	NT0263		Z006811
SOL5117	55BS34	SOL5117_55BS34	Niphates NT0166	1	Demospongiae	Haplosclerida	Niphatidae	Niphates	4	NT0166		Z006812
SOL5117	55BS34	SOL5117_55BS34	Clathria (Thalysias) ramosa	1	Demospongiae	Poecilosclerida	Microcionidae	Clathria (Thalysias)	ramosa		(Kieschnick, 1896)	Z006813
SOL5117	55BS34	SOL5117_55BS34	Niphates NT0167	1	Demospongiae	Haplosclerida	Niphatidae	Niphates	5	NT0167		Z006815
SOL5117	55BS34	SOL5117_55BS34	Ircinia NT0088	1	Demospongiae	Dictyoceratida	Irciniidae	Ircinia	1	NT0088		Z006816
SOL5117	55BS34	SOL5117_55BS34	Aplysinopsis NT0107	1	Demospongiae	Dictyoceratida	Thorectidae	Aplysinopsis	3	NT0107		Z006817
SOL5117	55BS34	SOL5117_55BS34	Callyspongia NT0141	1	Demospongiae	Haplosclerida	Callyspongiidae	Callyspongia	1	NT0141		Z006818
SOL5117	55BS34	SOL5117_55BS34	Clathria NT0237	1	Demospongiae	Poecilosclerida	Microcionidae	Clathria	3	NT0237		Z006819
SOL5117	55BS34	SOL5117_55BS34	Hemigellius NT0161	1	Demospongiae	Haplosclerida	Niphatidae	Hemigellius	2	NT0161		Z006821
SOL5117	55BS34	SOL5117_55BS34	Clathria (Thalysias) abietina	1	Demospongiae	Poecilosclerida	Microcionidae	Clathria (Thalysias)	abietina		(Lamarck, 1814)	Z006822
SOL5117	55BS34	SOL5117_55BS34	Cribrochalina NT0157	1	Demospongiae	Haplosclerida	Niphatidae	Cribrochalina	1	NT0157		Z006823
SOL5117	55BS34	SOL5117_55BS34	Biemna NT0231	1	Demospongiae	Poecilosclerida	Desmacellidae	Biemna	1	NT0231		Z006824
SOL5117	55BS34	SOL5117_55BS34	Suberea NT0268	1	Demospongiae	Verongida	Aplysinellidae	Suberea	3	NT0268		Z006825
SOL5117	55BS34	SOL5117_55BS34	Psammochela fibrosa	1	Demospongiae	Poecilosclerida	Myxillidae	Psammochela	fibrosa		(Ridley, 1884)	Z006826
SOL5117	55BS34	SOL5117_55BS34	Aaptos NT0124	1	Demospongiae	Hadromerida	Suberitidae	Aaptos	2	NT0124		Z006827
SOL5117	64BS35	SOL5117_64BS35	Xestospongia testudinaria	1	Demospongiae	Haplosclerida	Petrosiidae	Xestospongia	testudinaria			Z006830
SOL5117	64BS35	SOL5117_64BS35	Scleritoderma NT0205	1	Demospongiae	Lithistida	Scleritodermidae	Scleritoderma	1	NT0205		Z006831
SOL5117	64BS35	SOL5117_64BS35	Petrosia NT0171	1	Demospongiae	Haplosclerida	Petrosiidae	Petrosia	3	NT0171		Z006832
SOL5117	64BS35	SOL5117_64BS35	Asteropus NT0058	1	Demospongiae	Astrophorida	Ancorinidae	Asteropus	sp 01	NT0058		Z006833
SOL5117	64BS35	SOL5117_64BS35	Petrosia NT0173	1	Demospongiae	Haplosclerida	Petrosiidae	Petrosia	5	NT0173		Z006834
SOL5117	64BS35	SOL5117_64BS35	Oceanapia NT0185	1	Demospongiae	Haplosclerida	Phloeodictyidae	Oceanapia	1	NT0185		Z006835
SOL5117	64BS35	SOL5117_64BS35	Geodia NT0077	1	Demospongiae	Astrophorida	Geodiidae	Geodia	sp. 06	NT0077		Z006836
SOL5117	64BS35	SOL5117_64BS35	Haliclona NT0293	1	Demospongiae	Haplosclerida	Chalinidae	Haliclona	6	NT0293		Z006837
SOL5117	64BS35	SOL5117_64BS35	Biemna NT0231	1	Demospongiae	Poecilosclerida	Desmacellidae	Biemna	1	NT0231		Z006838
SOL5117	64BS35	SOL5117_64BS35	Acanthella cavernosa	1	Demospongiae	Halichondrida	Dictyonellidae	Acanthella	cavernosa		Dendy, 1922	Z006839
SOL5117	64BS35	SOL5117_64BS35	Xestospongia NT0179	1	Demospongiae	Haplosclerida	Petrosiidae	Xestospongia	3	NT0179		Z006840
SOL5117	64BS35	SOL5117_64BS35	Xestospongia NT0181	1	Demospongiae	Haplosclerida	Petrosiidae	Xestospongia	5	NT0181		Z006841
SOL5117	64BS35	SOL5117_64BS35	Stelletta NT0063	1	Demospongiae	Astrophorida	Ancorinidae	Stelletta	1	NT0063		Z006842
SOL5117	64BS35	SOL5117_64BS35	Soleneiscidae NT0051	1	Calcarea	Clathrinida	Soleneiscidae		1	NT0051		Z006843
SOL5117	64BS35	SOL5117_64BS35	Endectyon NT0255	1	Demospongiae	Poecilosclerida	Raspailiidae	Endectyon	1	NT0255		Z006844
SOL5117	64BS35	SOL5117_64BS35	Acanthella pulcherrima	1	Demospongiae	Halichondrida	Dictyonellidae	Acanthella	pulcherrima		Ridley & Dendy, 1886	Z006845
SOL5117	64BS35	SOL5117_64BS35	Geodia NT0075	1	Demospongiae	Astrophorida	Geodiidae	Geodia	sp. 04	NT0075		Z006846
SOL5117	64BS35	SOL5117_64BS35	Neopetrosia NT0168	1	Demospongiae	Haplosclerida	Petrosiidae	Neopetrosia	1	NT0168		Z006847
SOL5117	65BS36	SOL5117_65BS36	Scleritoderma NT0205	1	Demospongiae	Lithistida	Scleritodermidae	Scleritoderma	1	NT0205		Z006848
SOL5117	65BS36	SOL5117_65BS36	Xestospongia testudinaria	1	Demospongiae	Haplosclerida	Petrosiidae	Xestospongia	testudinaria		(Lamarck, 1815)	Z006849
SOL5117	65BS36	SOL5117_65BS36	Theonella NT0212	1	Demospongiae	Lithistida	Theonellidae	Theonella	1	NT0212		Z006850
SOL5117	65BS36	SOL5117_65BS36	Petrosia NT0172	1	Demospongiae	Haplosclerida	Petrosiidae	Petrosia	4	NT0172		Z006851
SOL5117	65BS36	SOL5117_65BS36	Axinyssa NT0046	1	Demospongiae	Halichondrida	Halichondriidae	Axinyssa	2	NT0046		Z006852
SOL5117	65BS36	SOL5117_65BS36	Theonella NT0215	1	Demospongiae	Lithistida	Theonellidae	Theonella	4	NT0215		Z006853
SOL5117	65BS36	SOL5117_65BS36	Oceanapia NT0185	1	Demospongiae	Haplosclerida	Phloeodictyidae	Oceanapia	1	NT0185		Z006854
SOL5117	65BS36	SOL5117_65BS36	Petrosaspongia? NT0112	1	Demospongiae	Dictyoceratida	Thorectidae	Petrosaspongia?	1	NT0112		Z006855
SOL5117	65BS36	SOL5117_65BS36	Acanthella cavernosa	1	Demospongiae	Halichondrida	Dictyonellidae	Acanthella	cavernosa		Dendy, 1922	Z006856
SOL5117	65BS36	SOL5117_65BS36	Cinachyrella NT0259	1	Demospongiae	Spirophorida	Tetillidae	Cinachyrella	1	NT0259		Z006857
SOL5117	65BS36	SOL5117_65BS36	Phakellia tropicalis	1	Demospongiae	Halichondrida	Axinellidae	Phakellia	tropicalis		Alvarez & Hooper, 2009	Z006858
SOL5117	65BS36	SOL5117_65BS36	Axinella aruensis	1	Demospongiae	Halichondrida	Axinellidae	Axinella	aruensis		(Hentschel, 1912)	Z006859
SOL5117	65BS36	SOL5117_65BS36	Ircinia NT0089	1	Demospongiae	Dictyoceratida	Irciniidae	Ircinia	2	NT0089		Z006860
SOL5117	65BS36	SOL5117_65BS36	Clathria cervicornis	1	Demospongiae	Poecilosclerida	Microcionidae	Clathria	cervicornis		(Thiele, 1903)	Z006861
SOL5117	65BS36	SOL5117_65BS36	Leiosella NT0098	1	Demospongiae	Dictyoceratida	Spongiidae	Leiosella	1	NT0098		Z006862
SOL5117	65BS36	SOL5117_65BS36	Geodia NT0074	1	Demospongiae	Astrophorida	Geodiidae	Geodia	3	NT0074		Z006863
SOL5117	65BS36	SOL5117_65BS36	Clathria (Thalysias) abietina	1	Demospongiae	Poecilosclerida	Microcionidae	Clathria (Thalysias)	abietina		(Lamarck, 1814)	Z006864
SOL5117	65BS36	SOL5117_65BS36	Theonella NT0213	1	Demospongiae	Lithistida	Theonellidae	Theonella	2	NT0213		Z006865
SOL5117	65BS36	SOL5117_65BS36	Clathria (Thalysias) erecta	1	Demospongiae	Poecilosclerida	Microcionidae	Clathria (Thalysias)	erecta		(Thiele, 1899)	Z006866
SOL5117	65BS36	SOL5117_65BS36	Microscleroderma NT0203	1	Demospongiae	Lithistida	Scleritodermidae	Microscleroderma	1	NT0203		Z006867
SOL5117	65BS36	SOL5117_65BS36	Geodia NT0075	1	Demospongiae	Astrophorida	Geodiidae	Geodia	sp. 04	NT0075		Z006868
SOL5117	65BS36	SOL5117_65BS36	Echinodictyum NT0251	1	Demospongiae	Poecilosclerida	Raspailiidae	Echinodictyum	1	NT0251		Z006869
SOL5117	65BS36	SOL5117_65BS36	Axechina raspailioides	1	Demospongiae	Poecilosclerida	Raspailiidae	Axechina	raspailioides		Hentschel, 1912	Z006871
SOL5117	65BS36	SOL5117_65BS36	Callyspongia NT0145	1	Demospongiae	Haplosclerida	Callyspongiidae	Callyspongia	6	NT0145		Z006872
SOL5117	65BS36	SOL5117_65BS36	Dysidea NT0086	1	Demospongiae	Dictyoceratida	Dysideidae	Dysidea	3	NT0086		Z006873
SOL5117	65BS36	SOL5117_65BS36	Phycopsis NT0038	1	Demospongiae	Halichondrida	Axinellidae	Phycopsis	1	NT0038		Z006874
SOL5117	65BS36	SOL5117_65BS36	Thorectidae? NT0118	1	Demospongiae	Dictyoceratida	Thorectidae?		2	NT0118		Z006875
SOL5117	67BS37	SOL5117_67BS37	Petrosia? NT0176	1	Demospongiae	Haplosclerida	Petrosiidae	Petrosia?	1	NT0176		Z006876
SOL5117	67BS37	SOL5117_67BS37	Hyattella NT0097	1	Demospongiae	Dictyoceratida	Spongiidae	Hyattella	1	NT0097		Z006877
SOL5117	73BS38	SOL5117_73BS38	Ircinia pinna	1	Demospongiae	Dictyoceratida	Irciniidae	Ircinia	pinna		(Hentschel, 1912)	Z006879
SOL5117	73BS38	SOL5117_73BS38	Oceanapia NT0189	1	Demospongiae	Haplosclerida	Phloeodictyidae	Oceanapia	6	NT0189		Z006880
SOL5117	81BS39	SOL5117_81BS39	Ianthella flabelliformis	1	Demospongiae	Verongida	Ianthellidae	Ianthella	flabelliformis		(Pallas, 1766)	Z006881
SOL5117	81BS39	SOL5117_81BS39	Ceratopsion? NT0249	1	Demospongiae	Poecilosclerida	Raspailiidae	Ceratopsion?	sp. 122	NT0249		Z006884
SOL5117	81BS39	SOL5117_81BS39	Rhopaloeides NT0100	1	Demospongiae	Dictyoceratida	Spongiidae	Rhopaloeides	1	NT0100		Z006885
SOL5117	81BS39	SOL5117_81BS39	Cornulum NT0222	1	Demospongiae	Poecilosclerida	Acarnidae	Cornulum	1	NT0222		Z006886
SOL5117	81BS39	SOL5117_81BS39	Ectyoplasia vannus	1	Demospongiae	Poecilosclerida	Raspailiidae	Ectyoplasia	vannus		Hooper, 1991	Z006887
SOL5117	81BS39	SOL5117_81BS39	Xestospongia testudinaria	1	Demospongiae	Haplosclerida	Petrosiidae	Xestospongia	testudinaria		(Lamarck, 1815)	Z006888
SOL5117	81BS39	SOL5117_81BS39	Hemigellius NT0162	1	Demospongiae	Haplosclerida	Niphatidae	Hemigellius	3	NT0162		Z006889
SOL5117	81BS39	SOL5117_81BS39	Phakettia euctimena	1	Demospongiae	Halichondrida	Dictyonellidae	Phakettia	euctimena		(Hentschel, 1912)	Z006890
SOL5117	81BS39	SOL5117_81BS39	Ircinia NT0089	1	Demospongiae	Dictyoceratida	Irciniidae	Ircinia	2	NT0089		Z006891
SOL5117	81BS39	SOL5117_81BS39	Soleneiscidae NT0052	1	Calcarea	Clathrinida	Soleneiscidae		2	NT0052		Z006892
SOL5117	81BS39	SOL5117_81BS39	Thrinacophora cervicornis	1	Demospongiae	Poecilosclerida	Raspailiidae	Thrinacophora	cervicornis		Ridley & Dendy, 1886	Z006893
SOL5117	81BS39	SOL5117_81BS39	Acanthella pulcherrima	1	Demospongiae	Halichondrida	Dictyonellidae	Acanthella	pulcherrima		Ridley & Dendy, 1886	Z006894
SOL5117	82BS40	SOL5117_82BS40	Ianthella basta	1	Demospongiae	Verongida	Ianthellidae	Ianthella	basta		(Pallas, 1766)	Z006895
SOL5117	82BS40	SOL5117_82BS40	Ianthella flabelliformis	1	Demospongiae	Verongida	Ianthellidae	Ianthella	flabelliformis		(Pallas, 1766)	Z006896
SOL5117	82BS40	SOL5117_82BS40	Dendrilla mertoni	1	Demospongiae	Dendroceratida	Darwinellidae	Dendrilla	mertoni		(Hentschel, 1912)	Z006899
SOL5117	82BS40	SOL5117_82BS40	Scleritoderma NT0205	1	Demospongiae	Lithistida	Scleritodermidae	Scleritoderma	1	NT0205		Z006900
SOL5117	82BS40	SOL5117_82BS40	Coelocarteria agglomerans	1	Demospongiae	Poecilosclerida	Isodictyidae	Coelocarteria	agglomerans		Azzini, Calcinai & Pansini, 2007	Z006901
SOL5117	82BS40	SOL5117_82BS40	Jaspis NT0060	1	Demospongiae	Astrophorida	Ancorinidae	Jaspis	sp 01	NT0060		Z006902
SOL5117	82BS40	SOL5117_82BS40	Xestospongia testudinaria	1	Demospongiae	Haplosclerida	Petrosiidae	Xestospongia	testudinaria			Z006903
SOL5117	82BS40	SOL5117_82BS40	Petrosia NT0171	1	Demospongiae	Haplosclerida	Petrosiidae	Petrosia	3	NT0171		Z006904
SOL5117	82BS40	SOL5117_82BS40	Geodia NT0075	1	Demospongiae	Astrophorida	Geodiidae	Geodia	sp. 04	NT0075		Z006905
SOL5117	82BS40	SOL5117_82BS40	Microscleroderma NT0203	1	Demospongiae	Lithistida	Scleritodermidae	Microscleroderma	1	NT0203		Z006906
SOL5117	82BS40	SOL5117_82BS40	Stelletta NT0065	1	Demospongiae	Astrophorida	Ancorinidae	Stelletta	3	NT0065		Z006907
SOL5117	82BS40	SOL5117_82BS40	Ectyoplasia tabula	1	Demospongiae	Poecilosclerida	Raspailiidae	Ectyoplasia	tabula		(Lamarck, 1814)	Z006909
SOL5117	82BS40	SOL5117_82BS40	Scopalina? NT0044	1	Demospongiae	Halichondrida	Dictyonellidae	Scopalina?	1	NT0044		Z006910
SOL5117	82BS40	SOL5117_82BS40	Ectyoplasia NT0254	1	Demospongiae	Poecilosclerida	Raspailiidae	Ectyoplasia	2	NT0254		Z006911
SOL5117	82BS40	SOL5117_82BS40	Haliclona (Haliclona) NT0149	1	Demospongiae	Haplosclerida	Chalinidae	Haliclona (Haliclona)	1	NT0149		Z006912
SOL5117	82BS40	SOL5117_82BS40	Oceanapia NT0189	1	Demospongiae	Haplosclerida	Phloeodictyidae	Oceanapia	6	NT0189		Z006913
SOL5117	82BS40	SOL5117_82BS40	Xestospongia NT0180	1	Demospongiae	Haplosclerida	Petrosiidae	Xestospongia	4	NT0180		Z006914
SOL5117	82BS40	SOL5117_82BS40	Trikentrion flabelliforme	1	Demospongiae	Poecilosclerida	Raspailiidae	Trikentrion	flabelliforme		Hentschel, 1912	Z006915
SOL5117	82BS40	SOL5117_82BS40	Axechina raspailioides	1	Demospongiae	Poecilosclerida	Raspailiidae	Axechina	raspailioides		Hentschel, 1912	Z006916
SOL5117	82BS40	SOL5117_82BS40	Theonella NT0215	1	Demospongiae	Lithistida	Theonellidae	Theonella	4	NT0215		Z006917
SOL5117	82BS40	SOL5117_82BS40	Stylissa carteri	1	Demospongiae	Halichondrida	Dictyonellidae	Stylissa	carteri		(Dendy, 1889)	Z006918
SOL5117	82BS40	SOL5117_82BS40	Ircinia pinna	1	Demospongiae	Dictyoceratida	Irciniidae	Ircinia	pinna		(Hentschel, 1912)	Z006919
SOL5117	82BS40	SOL5117_82BS40	Darwinella NT0082	1	Demospongiae	Dendroceratida	Darwinellidae	Darwinella	2	NT0082		Z006920
SOL4934	23BS14	SOL4934_23BS14	Clathria ramosa	1	Demospongiae	Poecilosclerida	Microcionidae	Clathria	ramosa		(Kieschnick, 1896)	Z006964
SOL4934	10BS07	SOL4934_10BS07	Acanthella cavernosa	1	Demospongiae	Halichondrida	Dictyonellidae	Acanthella	cavernosa		(Dendy, 1921)	Unregistered
					Demospongiae							Unregistered
SOL4934	32BS20	SOL4934_32BS20	Microscleroderma ? NT0204	1	Demospongiae	Lithistida	Scleritodermidae	Microscleroderma ?	1	NT0204		Unregistered
SOL4934	32BS20	SOL4934_32BS20	Oceanapia NT0186	1	Demospongiae	Haplosclerida	Phloeodictyidae	Oceanapia	2	NT0186		Unregistered
SOL5650	06BS01	SOL5650_06BS01	Ircinia irregularis	1	Demospongiae	Dictyoceratida	Irciniidae	Ircinia	irregularis		(Poléjaeff, 1884)	Z007125
SOL5650	14BS02	SOL5650_14BS02	Amorphinopsis fenestrata	1	Demospongiae	Halichondrida	Halichondriidae	Amorphinopsis	fenestrata		(Ridley, 1884)	Z007127
SOL5650	14BS02	SOL5650_14BS02	Ircinia pinna	1	Demospongiae	Dictyoceratida	Irciniidae	Ircinia	pinna		(Hentschel, 1912)	Z007128
SOL5650	14BS02	SOL5650_14BS02	Geodia NT0075	1	Demospongiae	Astrophorida	Geodiidae	Geodia		NT0075		Z007129, Z007133
SOL5650	14BS02	SOL5650_14BS02	Theonella NT0302	1	Demospongiae	Lithistida	Theonellidae	Theonella		NT0302		Z007130
SOL5650	14BS02	SOL5650_14BS02	Oceanapia NT0186	1	Demospongiae	Haplosclerida	Phloeodictyidae	Oceanapia		NT0186		Z007131
SOL5650	14BS02	SOL5650_14BS02	Ecionemia NT0315	1	Demospongiae	Astrophorida	Ancorinidae	Ecionemia		NT0315		Z007132
SOL5650	14BS02	SOL5650_14BS02	Erylus NT0071	1	Demospongiae	Astrophorida	Geodiidae	Erylus		NT0071		Z007134
SOL5650	14BS02	SOL5650_14BS02	Gelliodes NT0296	1	Demospongiae	Haplosclerida	Niphatidae	Gelliodes		NT0296		Z007135
SOL5650	15BS03	SOL5650_15BS03	Ianthella basta	1	Demospongiae	Verongida	Ianthellidae	Ianthella	basta		(Pallas, 1766)	Z007136, Z007137
SOL5650	15BS03	SOL5650_15BS03	Clathria ramosa	1	Demospongiae	Poecilosclerida	Microcionidae	Clathria	ramosa		(Kieschnick, 1896)	Z007138
SOL5650	15BS03	SOL5650_15BS03	Spheciospongia vagabunda	1	Demospongiae	Hadromerida	Clionaidae	Spheciospongia	vagabunda		(Ridley, 1884)	Z007139
SOL5650	15BS03	SOL5650_15BS03	Eurypon NT0306	1	Demospongiae	Poecilosclerida	Raspailiidae	Eurypon		NT0306		Z007140
SOL5650	15BS03	SOL5650_15BS03	Clathria NT0304	1	Demospongiae	Poecilosclerida	Microcionidae	Clathria		NT0304		Z007141
SOL5650	15BS03	SOL5650_15BS03	Raspailia vestigifera	1	Demospongiae	Poecilosclerida	Raspailiidae	Raspailia	vestigifera		Dendy, 1896	Z007142
SOL5650	15BS03	SOL5650_15BS03	Clathria 1	1	Demospongiae	Poecilosclerida	Microcionidae	Clathria	1			Voucher missing
SOL5650	15BS03	SOL5650_15BS03	Clathria abietina	1	Demospongiae	Poecilosclerida	Microcionidae	Clathria	abietina		(Lamarck, 1814)	Z007144
SOL5650	15BS03	SOL5650_15BS03	Cinachyrella NT0259	1	Demospongiae	Spirophorida	Tetillidae	Cinachyrella		NT0259		Z007145
SOL5650	15BS03	SOL5650_15BS03	Pseudoceratinidae? NT0278	1	Demospongiae	Verongida	Pseudoceratinidae?			NT0278		Z007146
SOL5650	15BS03	SOL5650_15BS03	Haliclona NT0300	1	Demospongiae	Haplosclerida	Chalinidae	Haliclona		NT0300		Z007147
SOL5650	15BS03	SOL5650_15BS03	Dysidea NT0086	1	Demospongiae	Dictyoceratida	Dysideidae	Dysidea	sp.	NT0086		Z007148
SOL5650	15BS03	SOL5650_15BS03	Geodia NT0075	1	Demospongiae	Astrophorida	Geodiidae	Geodia	sp.	NT0075		Z007149
SOL5650	15BS03	SOL5650_15BS03	Axinella aruensis	1	Demospongiae	Halichondrida	Axinellidae	Axinella	aruensis		(Hentschel, 1912)	Z007150
SOL5650	16BS04	SOL5650_16BS04	Reniochalina stalagmitis	1	Demospongiae	Halichondrida	Axinellidae	Reniochalina	stalagmitis		Lendenfeld, 1888	Z007151
SOL5650	16BS04	SOL5650_16BS04	Acanthella NT0039	1	Demospongiae	Halichondrida	Dictyonellidae	Acanthella		NT0039		Z007152
SOL5650	16BS04	SOL5650_16BS04	Ectyoplasia tabula	1	Demospongiae	Poecilosclerida	Raspailiidae	Ectyoplasia	tabula		(Lamarck, 1814)	Z007153, Z007174
SOL5650	16BS04	SOL5650_16BS04	Clathria abietina	1	Demospongiae	Poecilosclerida	Microcionidae	Clathria	abietina		(Lamarck, 1814)	Z007154
SOL5650	16BS04	SOL5650_16BS04	Higginsia mixta	1	Demospongiae	Halichondrida	Heteroxyidae	Higginsia	mixta		Hentschel, 1912	Z007155
SOL5650	16BS04	SOL5650_16BS04	Leiosella NT0098	1	Demospongiae	Dictyoceratida	Spongiidae	Leiosella		NT0098		Z007156
SOL5650	16BS04	SOL5650_16BS04	Psammochela tutiae	1	Demospongiae	Poecilosclerida	Myxillidae	Psammochela	tutiae		de Voogd, 2012	Z007157-Z007158
SOL5650	16BS04	SOL5650_16BS04	Cinachyrella australiensis	1	Demospongiae	Spirophorida	Tetillidae	Cinachyrella	australiensis			Z007159
SOL5650	16BS04	SOL5650_16BS04	Geodia NT0075	1	Demospongiae	Astrophorida	Geodiidae	Geodia	sp.	NT0075		Z007160, Z007170
SOL5650	16BS04	SOL5650_16BS04	Cinachyrella NT0259	1	Demospongiae	Spirophorida	Tetillidae	Cinachyrella		NT0259		Z007161
SOL5650	16BS04	SOL5650_16BS04	Plakinastrella NT0312	1	Homoscleromorpha	Homosclerophorida	Plakinidae	Plakinastrella		NT0312		Z007162
SOL5650	16BS04	SOL5650_16BS04	Phycopsis NT0038	1	Demospongiae	Halichondrida	Axinellidae	Phycopsis		NT0038		Z007163
SOL5650	16BS04	SOL5650_16BS04	Leiosella NT0096	1	Demospongiae	Dictyoceratida	Spongiidae	Leiosella		NT0096		Z007164
SOL5650	16BS04	SOL5650_16BS04	Acanthella NT0290	1	Demospongiae	Halichondrida	Dictyonellidae	Acanthella		NT0290		Z007165
SOL5650	16BS04	SOL5650_16BS04	Acarnus NT0303	1	Demospongiae	Poecilosclerida	Acarnidae	Acarnus		NT0303		Z007166
SOL5650	16BS04	SOL5650_16BS04	Geodia NT0073	1	Demospongiae	Astrophorida	Geodiidae	Geodia	sp.	NT0073		Z007167
SOL5650	16BS04	SOL5650_16BS04	Haliclona NT0293	1	Demospongiae	Haplosclerida	Chalinidae	Haliclona		NT0293		Z007168
SOL5650	16BS04	SOL5650_16BS04	Clathria NT0237	1	Demospongiae	Poecilosclerida	Microcionidae	Clathria		NT0237		Z007169
SOL5650	16BS04	SOL5650_16BS04	Biemna NT0231	1	Demospongiae	Poecilosclerida	Desmacellidae	Biemna		NT0231		Z007171
SOL5650	16BS04	SOL5650_16BS04	Dictyodendrilla NT0280	1	Demospongiae	Dendroceratida	Dictyodendrillidae	Dictyodendrilla		NT0280		Z007172
SOL5650	16BS04	SOL5650_16BS04	Tethyidae NT0287	1	Demospongiae	Hadromerida	Tethyidae			NT0287		Z007173
SOL5650	16BS04	SOL5650_16BS04	Soleneiscidae NT0052	1	Calcarea	Clathrinida	Soleneiscidae			NT0052		Z007175
SOL5650	16BS04	SOL5650_16BS04	Cymbastela vespertina	1	Demospongiae	Halichondrida	Axinellidae	Cymbastela	vespertina		Hooper & Bergquist, 1992	Z007176
SOL5650	16BS04	SOL5650_16BS04	Stylissa carteri	1	Demospongiae	Halichondrida	Dictyonellidae	Stylissa	carteri		(Dendy, 1889)	Z007177
SOL5650	16BS04	SOL5650_16BS04	Phyllospongia NT0282	1	Demospongiae	Dictyoceratida	Thorectidae	Phyllospongia		NT0282		Z007178
SOL5650	16BS04	SOL5650_16BS04	Theonella NT0302	1	Demospongiae	Lithistida	Theonellidae	Theonella		NT0302		Z007179
SOL5650	16BS04	SOL5650_16BS04	Ianthella basta	1	Demospongiae	Verongida	Ianthellidae	Ianthella	basta		(Pallas, 1766)	Z007180,Z007188
SOL5650	16BS04	SOL5650_16BS04	Theonella NT0212	1	Demospongiae	Lithistida	Theonellidae	Theonella		NT0212		Z007181
SOL5650	16BS04	SOL5650_16BS04	Oceanapia NT0186	1	Demospongiae	Haplosclerida	Phloeodictyidae	Oceanapia		NT0186		Z007182,Z007183
SOL5650	16BS04	SOL5650_16BS04	Scleritoderma NT0205	1	Demospongiae	Lithistida	Scleritodermidae	Scleritoderma		NT0205		Z007184
SOL5650	16BS04	SOL5650_16BS04	Thorectandra excavatus	1	Demospongiae	Dictyoceratida	Thorectidae	Thorectandra	excavatus		(Ridley, 1884)	Z007185
SOL5650	16BS04	SOL5650_16BS04	Ectyoplasia vannus	1	Demospongiae	Poecilosclerida	Raspailiidae	Ectyoplasia	vannus			Z007186
SOL5650	16BS04	SOL5650_16BS04	Oceanapia NT0188	1	Demospongiae	Haplosclerida	Phloeodictyidae	Oceanapia		NT0188		Z007187
SOL5650	16BS04	SOL5650_16BS04	Petrosia NT0295	1	Demospongiae	Haplosclerida	Petrosiidae	Petrosia		NT0295		Z007189
SOL5650	16BS04	SOL5650_16BS04	Echinodyctium mesenterinum	1	Demospongiae	Poecilosclerida	Raspailiidae	Echinodyctium	mesenterinum		(Lamarck, 1814)	Z007190
SOL5650	16BS04	SOL5650_16BS04	Xestospongia testudinaria	1	Demospongiae	Haplosclerida	Petrosiidae	Xestospongia	testudinaria		(Lamarck, 1815)	Z007191
SOL5650	24BS05	SOL5650_24BS05	Poecillastra? NT0276	1	Demospongiae	Astrophorida	Pachastrellidae	Poecillastra?	sp.	NT0276		Z007462
SOL5650	24BS05	SOL5650_24BS05	Neopetrosia NT0168	1	Demospongiae	Haplosclerida	Petrosiidae	Neopetrosia		NT0168		Z007192
SOL5650	24BS05	SOL5650_24BS05	Hyattella NT0097	1	Demospongiae	Dictyoceratida	Spongiidae	Hyattella		NT0097		Z007193
SOL5650	24BS05	SOL5650_24BS05	Stelletta NT0063	1	Demospongiae	Astrophorida	Ancorinidae	Stelletta		NT0063		Z007194
SOL5650	26BS06	SOL5650_26BS06	Xestospongia NT0297	1	Demospongiae	Haplosclerida	Petrosiidae	Xestospongia		NT0297		Z007195
SOL5650	26BS06	SOL5650_26BS06	Higginsia strigilata cf.	1	Demospongiae	Halichondrida	Heteroxyidae	Higginsia	strigilata cf.			Z007196
SOL5650	26BS06	SOL5650_26BS06	Disyringa dissimilis	1	Demospongiae	Astrophorida	Ancorinidae	Disyringa	dissimilis		(Ridley, 1884)	Z007197
SOL5650	26BS06	SOL5650_26BS06	Paratetilla NT0262	1	Demospongiae	Spirophorida	Tetillidae	Paratetilla		NT0262		Z007198
SOL5650	26BS06	SOL5650_26BS06	Oceanapia NT0189	1	Demospongiae	Haplosclerida	Phloeodictyidae	Oceanapia		NT0189		Z007199
SOL5650	26BS06	SOL5650_26BS06	Psammochela tutiae	1	Demospongiae	Poecilosclerida	Myxillidae	Psammochela	tutiae		de Voogd, 2012	Z007200
SOL5650	26BS07	SOL5650_26BS07	Ianthella basta	1	Demospongiae	Verongida	Ianthellidae	Ianthella	basta		(Pallas, 1766)	Z007201
SOL5650	26BS07	SOL5650_26BS07	Microscleroderma NT0203	1	Demospongiae	Lithistida	Scleritodermidae	Microscleroderma		NT0203		Z007202
SOL5650	26BS07	SOL5650_26BS07	Xestospongia testudinaria	1	Demospongiae	Haplosclerida	Petrosiidae	Xestospongia	testudinaria		(Lamarck, 1815)	Z007203, Z007205
SOL5650	26BS07	SOL5650_26BS07	Petrosia alfiani?	1	Demospongiae	Haplosclerida	Petrosiidae	Petrosia	alfiani?			Z007204
SOL5650	26BS07	SOL5650_26BS07	Leiodermatium NT0196	1	Demospongiae	Lithistida	Azoricidae	Leiodermatium		NT0196		Z007206
SOL5650	26BS07	SOL5650_26BS07	Theonella NT0212	1	Demospongiae	Lithistida	Theonellidae	Theonella		NT0212		Z007207
SOL5650	26BS07	SOL5650_26BS07	Hyattella NT0095	1	Demospongiae	Dictyoceratida	Spongiidae	Hyattella		NT0095		Z007208
SOL5650	26BS07	SOL5650_26BS07	Ancorinidae NT0273	1	Demospongiae	Astrophorida	Ancorinidae			NT0273		Z007209
SOL5650	26BS07	SOL5650_26BS07	Dysidea NT0086	1	Demospongiae	Dictyoceratida	Dysideidae	Dysidea		NT0086		Z007210
SOL5650	26BS07	SOL5650_26BS07	Axinyssa NT0047	1	Demospongiae	Halichondrida	Halichondriidae	Axinyssa		NT0047		Z007211
SOL5650	26BS07	SOL5650_26BS07	Theonella NT0214	1	Demospongiae	Lithistida	Theonellidae	Theonella		NT0214		Z007212
SOL5650	26BS07	SOL5650_26BS07	Geodia NT0075	1	Demospongiae	Astrophorida	Geodiidae	Geodia		NT0075		Z007213
SOL5650	26BS07	SOL5650_26BS07	Cinachyrella NT0260	1	Demospongiae	Spirophorida	Tetillidae	Cinachyrella		NT0260		Z007214
SOL5650	26BS07	SOL5650_26BS07	Phycopsis NT0038	1	Demospongiae	Halichondrida	Axinellidae	Phycopsis		NT0038		Z007215
SOL5650	26BS07	SOL5650_26BS07	Xestospongia NT0181	1	Demospongiae	Haplosclerida	Petrosiidae	Xestospongia		NT0181		Z007216
SOL5650	26BS07	SOL5650_26BS07	Oceanapia NT0186	1	Demospongiae	Haplosclerida	Phloeodictyidae	Oceanapia		NT0186		Z007217
SOL5650	26BS07	SOL5650_26BS07	Petrosia NT0171	1	Demospongiae	Haplosclerida	Petrosiidae	Petrosia		NT0171		Z007218
SOL5650	26BS07	SOL5650_26BS07	Topsentia NT0137	1	Demospongiae	Halichondrida	Halichondriidae	Topsentia		NT0137		Z007219
SOL5650	26BS07	SOL5650_26BS07	Axechina raspailioides	1	Demospongiae	Poecilosclerida	Raspailiidae	Axechina	raspailioides		Hentschel, 1912	Z007220
SOL5650	26BS07	SOL5650_26BS07	Thrinacophora cervicornis	1	Demospongiae	Poecilosclerida	Raspailiidae	Thrinacophora	cervicornis		Ridley & Dendy, 1886	Z007221
SOL5650	29BS08	SOL5650_29BS08	Xestospongia testudinaria	1	Demospongiae	Haplosclerida	Petrosiidae	Xestospongia	testudinaria		(Lamarck, 1815)	Z007222-Z007224
SOL5650	29BS08	SOL5650_29BS08	Oceanapia NT0186	1	Demospongiae	Haplosclerida	Phloeodictyidae	Oceanapia		NT0186		Z007225-Z007226, Z007228
SOL5650	29BS08	SOL5650_29BS08	Oceanapia NT0188	1	Demospongiae	Haplosclerida	Phloeodictyidae	Oceanapia		NT0188		Z007227
SOL5650	29BS08	SOL5650_29BS08	Geodia NT0076	1	Demospongiae	Astrophorida	Geodiidae	Geodia		NT0076		Z007229
SOL5650	29BS08	SOL5650_29BS08	Holoxea? NT0274	1	Demospongiae	Astrophorida	Ancorinidae	Holoxea?		NT0274		Z007230
SOL5650	29BS08	SOL5650_29BS08	Hyattella NT0095	1	Demospongiae	Dictyoceratida	Spongiidae	Hyattella		NT0095		Z007231
SOL5650	29BS08	SOL5650_29BS08	Cinachyrella NT0259	1	Demospongiae	Spirophorida	Tetillidae	Cinachyrella		NT0259		Z007232
SOL5650	29BS08	SOL5650_29BS08	Petrosia alfiani?	1	Demospongiae	Haplosclerida	Petrosiidae	Petrosia	alfiani?			Z007233
SOL5650	29BS08	SOL5650_29BS08	Axinyssa? NT0291	1	Demospongiae	Halichondrida	Halichondriidae	Axinyssa?		NT0291		Z007234
SOL5650	29BS08	SOL5650_29BS08	Crella? NT0230	1	Demospongiae	Poecilosclerida	Crellidae	Crella?		NT0230		Z007235
SOL5650	29BS08	SOL5650_29BS08	Ircinia NT0089	1	Demospongiae	Dictyoceratida	Irciniidae	Ircinia		NT0089		Z007236
SOL5650	29BS08	SOL5650_29BS08	Geodia NT0075	1	Demospongiae	Astrophorida	Geodiidae	Geodia		NT0075		Z007237
SOL5650	29BS08	SOL5650_29BS08	Higginsia strigilata cf.	1	Demospongiae	Halichondrida	Heteroxyidae	Higginsia	strigilata cf.			Z007238
SOL5650	29BS08	SOL5650_29BS08	Hyattella NT0096	1	Demospongiae	Dictyoceratida	Spongiidae	Hyattella		NT0096		Z007239
					Demospongiae							Unregistered
SOL5650	31BS09	SOL5650_31BS09	Xestospongia testudinaria	1	Demospongiae	Haplosclerida	Petrosiidae	Xestospongia	testudinaria		(Lamarck, 1815)	Z007240
SOL5650	31BS09	SOL5650_31BS09	Semitaspongia NT0284	1	Demospongiae	Dictyoceratida	Thorectidae	Semitaspongia		NT0284		Z007241
SOL5650	36BS10	SOL5650_36BS10	Xestospongia testudinaria	1	Demospongiae	Haplosclerida	Petrosiidae	Xestospongia	testudinaria		(Lamarck, 1815)	Z007242-Z007243
SOL5650	36BS10	SOL5650_36BS10	Xestospongia NT0183	1	Demospongiae	Haplosclerida	Petrosiidae	Xestospongia		NT0183		Z007244
SOL5650	36BS10	SOL5650_36BS10	Oceanapia NT0186	1	Demospongiae	Haplosclerida	Phloeodictyidae	Oceanapia		NT0186		Z007245, Z007248
SOL5650	36BS10	SOL5650_36BS10	Petrosia alfiani?	1	Demospongiae	Haplosclerida	Petrosiidae	Petrosia	alfiani?			Z007246
SOL5650	36BS10	SOL5650_36BS10	Microscleroderma NT0203	1	Demospongiae	Lithistida	Scleritodermidae	Microscleroderma		NT0203		Z007247
SOL5650	36BS10	SOL5650_36BS10	Semitaspongia NT0284	1	Demospongiae	Dictyoceratida	Thorectidae	Semitaspongia		NT0284		Z007249
SOL5650	36BS10	SOL5650_36BS10	Geodia NT0073	1	Demospongiae	Astrophorida	Geodiidae	Geodia		NT0073		Z007250
SOL5650	36BS10	SOL5650_36BS10	Lissodendoryx NT0227	1	Demospongiae	Poecilosclerida	Coelosphaeridae	Lissodendoryx		NT0227		Z007251
SOL5650	36BS10	SOL5650_36BS10	Cinachyrella NT0259	1	Demospongiae	Spirophorida	Tetillidae	Cinachyrella		NT0259		Z007252-Z007253
SOL5650	37BS11	SOL5650_37BS11	Xestospongia testudinaria	1	Demospongiae	Haplosclerida	Petrosiidae	Xestospongia	testudinaria		(Lamarck, 1815)	Z007254
SOL5650	37BS11	SOL5650_37BS11	Theonella NT0212	1	Demospongiae	Lithistida	Theonellidae	Theonella		NT0212		Z007255, Z007271
SOL5650	37BS11	SOL5650_37BS11	Ircinia irregularis	1	Demospongiae	Dictyoceratida	Irciniidae	Ircinia	irregularis		(Poléjaeff, 1884)	Z007256
SOL5650	37BS11	SOL5650_37BS11	Oceanapia NT0185	1	Demospongiae	Haplosclerida	Phloeodictyidae	Oceanapia		NT0185		Z007257
SOL5650	37BS11	SOL5650_37BS11	Petrosia alfiani?	1	Demospongiae	Haplosclerida	Petrosiidae	Petrosia	alfiani?			Z007258
SOL5650	37BS11	SOL5650_37BS11	Scleritoderma NT0205	1	Demospongiae	Lithistida	Scleritodermidae	Scleritoderma		NT0205		Z007259
SOL5650	37BS11	SOL5650_37BS11	Racodiscula? NT0211	1	Demospongiae	Lithistida	Theonellidae	Racodiscula?		NT0211		Z007260
SOL5650	37BS11	SOL5650_37BS11	Semitaspongia NT0284	1	Demospongiae	Dictyoceratida	Thorectidae	Semitaspongia		NT0284		Z007261
SOL5650	37BS11	SOL5650_37BS11	Microscleroderma NT0203	1	Demospongiae	Lithistida	Scleritodermidae	Microscleroderma		NT0203		Z007262
SOL5650	37BS11	SOL5650_37BS11	Aplysinopsis NT0107	1	Demospongiae	Dictyoceratida	Thorectidae	Aplysinopsis		NT0107		Z007263
SOL5650	37BS11	SOL5650_37BS11	Spheciospongia vagabunda	1	Demospongiae	Hadromerida	Clionaidae	Spheciospongia	vagabunda		(Ridley, 1884)	Z007264
SOL5650	37BS11	SOL5650_37BS11	Haliclona NT0149	1	Demospongiae	Haplosclerida	Chalinidae	Haliclona		NT0149		Z007265
SOL5650	37BS11	SOL5650_37BS11	Neopetrosia NT0294	1	Demospongiae	Haplosclerida	Petrosiidae	Neopetrosia		NT0294		Z007266
SOL5650	37BS11	SOL5650_37BS11	Cinachyrella NT0259	1	Demospongiae	Spirophorida	Tetillidae	Cinachyrella		NT0259		Z007267
SOL5650	37BS11	SOL5650_37BS11	Paratetilla NT0262	1	Demospongiae	Spirophorida	Tetillidae	Paratetilla		NT0262		Z007268
SOL5650	37BS11	SOL5650_37BS11	Theonella NT0213	1	Demospongiae	Lithistida	Theonellidae	Theonella		NT0213		Z007269
SOL5650	37BS11	SOL5650_37BS11	Theonella NT0301	1	Demospongiae	Lithistida	Theonellidae	Theonella		NT0301		Z007270
SOL5650	46BS14	SOL5650_46BS14	Oceanapia NT0186	1	Demospongiae	Haplosclerida	Phloeodictyidae	Oceanapia		NT0186		Z007272
SOL5650	46BS14	SOL5650_46BS14	Xestospongia testudinaria	1	Demospongiae	Haplosclerida	Petrosiidae	Xestospongia	testudinaria		(Lamarck, 1815)	Z007273
SOL5650	46BS14	SOL5650_46BS14	Pseudoceratina NT0267	1	Demospongiae	Verongida	Pseudoceratinidae	Pseudoceratina		NT0267		Z007274
SOL5650	46BS14	SOL5650_46BS14	Oceanapia NT0188	1	Demospongiae	Haplosclerida	Phloeodictyidae	Oceanapia		NT0188		Z007275
SOL5650	46BS14	SOL5650_46BS14	Lissodendoryx NT0227	1	Demospongiae	Poecilosclerida	Coelosphaeridae	Lissodendoryx		NT0227		Z007276
SOL5650	46BS14	SOL5650_46BS14	Phyllospongia NT0282	1	Demospongiae	Dictyoceratida	Thorectidae	Phyllospongia		NT0282		Z007277
SOL5650	46BS14	SOL5650_46BS14	Cacospongia NT0283	1	Demospongiae	Dictyoceratida	Thorectidae	Cacospongia	1	NT0283		Z007278
SOL5650	46BS14	SOL5650_46BS14	Aplysinopsis NT0107	1	Demospongiae	Dictyoceratida	Thorectidae	Aplysinopsis	2	NT0107		Z007279
SOL5650	46BS14	SOL5650_46BS14	Thorectandra excavatus	1	Demospongiae	Dictyoceratida	Thorectidae	Thorectandra	excavatus		(Ridley, 1884)	Z007280
SOL5650	46BS14	SOL5650_46BS14	Oceanapia NT0185	1	Demospongiae	Haplosclerida	Phloeodictyidae	Oceanapia		NT0185		Z007281
SOL5650	46BS14	SOL5650_46BS14	Semitaspongia NT0284	1	Demospongiae	Dictyoceratida	Thorectidae	Semitaspongia	3	NT0284		Z007282
SOL5650	46BS14	SOL5650_46BS14	Reniochalina stalagmitis	1	Demospongiae	Halichondrida	Axinellidae	Reniochalina	stalagmitis		Lendenfeld, 1888	Z007283
SOL5650	46BS14	SOL5650_46BS14	Axechina raspailioides	1	Demospongiae	Poecilosclerida	Raspailiidae	Axechina	raspailioides		Hentschel, 1912	Z007284
SOL5650	46BS14	SOL5650_46BS14	Dendrilla mertoni	1	Demospongiae	Dendroceratida	Darwinellidae	Dendrilla	mertoni		(Hentschel, 1912)	Z007285
SOL5650	46BS14	SOL5650_46BS14	Xestospongia NT0183	1	Demospongiae	Haplosclerida	Petrosiidae	Xestospongia	Fromont SS1	NT0183		Z007286
SOL5650	46BS14	SOL5650_46BS14	Cinachyrella NT0261	1	Demospongiae	Spirophorida	Tetillidae	Cinachyrella		NT0261		Z007287
SOL5650	46BS14	SOL5650_46BS14	Disyringa dissimilis	1	Demospongiae	Astrophorida	Ancorinidae	Disyringa	dissimilis		(Ridley, 1884)	Z007288
SOL5650	46BS14	SOL5650_46BS14	Cinachyrella NT0259	1	Demospongiae	Spirophorida	Tetillidae	Cinachyrella	2	NT0259		Z007289
SOL5650	46BS14	SOL5650_46BS14	Haliclona NT0293	1	Demospongiae	Haplosclerida	Chalinidae	Haliclona		NT0293		Z007290-Z007291
SOL5650	46BS14	SOL5650_46BS14	Endectyon NT0255	1	Demospongiae	Poecilosclerida	Raspailiidae	Endectyon		NT0255		Z007292
SOL5650	46BS14	SOL5650_46BS14	Axinella aruensis	1	Demospongiae	Halichondrida	Axinellidae	Axinella	aruensis		(Hentschel, 1912)	Z007293
SOL5650	46BS14	SOL5650_46BS14	Phakellia NT0040	1	Demospongiae	Halichondrida	Axinellidae	Phakellia	tropicalis cf	NT0040		Z007294
SOL5650	53BS16	SOL5650_53BS16	Oceanapia NT0186	1	Demospongiae	Haplosclerida	Phloeodictyidae	Oceanapia		NT0186		Z007295
SOL5650	53BS16	SOL5650_53BS16	Oceanapia NT0185	1	Demospongiae	Haplosclerida	Phloeodictyidae	Oceanapia		NT0185		Z007296
SOL5650	53BS16	SOL5650_53BS16	Xestospongia testudinaria	1	Demospongiae	Haplosclerida	Petrosiidae	Xestospongia	testudinaria		(Lamarck, 1815)	Z007297, Z007305
SOL5650	53BS16	SOL5650_53BS16	Cacospongia NT0283	1	Demospongiae	Dictyoceratida	Thorectidae	Cacospongia	1	NT0283		Z007298
SOL5650	53BS16	SOL5650_53BS16	Microscleroderma NT0203	1	Demospongiae	Lithistida	Scleritodermidae	Microscleroderma		NT0203		Z007299
SOL5650	53BS16	SOL5650_53BS16	Ircinia pinna	1	Demospongiae	Dictyoceratida	Irciniidae	Ircinia	pinna		(Hentschel, 1912)	Z007300
SOL5650	53BS16	SOL5650_53BS16	Aplysinopsis NT0107	1	Demospongiae	Dictyoceratida	Thorectidae	Aplysinopsis	2	NT0107		Z007301
SOL5650	53BS16	SOL5650_53BS16	Ircinia NT0089	1	Demospongiae	Dictyoceratida	Irciniidae	Ircinia		NT0089		Z007302-Z007303
SOL5650	53BS16	SOL5650_53BS16	Ianthella basta	1	Demospongiae	Verongida	Ianthellidae	Ianthella	basta		(Pallas, 1766)	Z007304
SOL5650	55BS17	SOL5650_55BS17	Ianthella basta	1	Demospongiae	Verongida	Ianthellidae	Ianthella	basta		(Pallas, 1766)	Z007306
SOL5650	55BS17	SOL5650_55BS17	Ianthella flabelliformis	1	Demospongiae	Verongida	Ianthellidae	Ianthella	flabelliformis		(Pallas, 1766)	Z007307
SOL5650	55BS17	SOL5650_55BS17	Pseudoceratinidae NT0309	1	Demospongiae	Verongida	Pseudoceratinidae			NT0309		Z007308
SOL5650	55BS17	SOL5650_55BS17	Oceanapia NT0299	1	Demospongiae	Haplosclerida	Phloeodictyidae	Oceanapia		NT0299		Z007309, Z007327
SOL5650	55BS17	SOL5650_55BS17	Thorectandra excavatus	1	Demospongiae	Dictyoceratida	Thorectidae	Thorectandra	excavatus		(Ridley, 1884)	Z007310, Z007314, Z007316
SOL5650	55BS17	SOL5650_55BS17	Oceanapia NT0186	1	Demospongiae	Haplosclerida	Phloeodictyidae	Oceanapia		NT0186		Z007311-Z007312
SOL5650	55BS17	SOL5650_55BS17	Xestospongia testudinaria	1	Demospongiae	Haplosclerida	Petrosiidae	Xestospongia	testudinaria		(Lamarck, 1815)	Z007313
SOL5650	55BS17	SOL5650_55BS17	Psammocinia NT0281	1	Demospongiae	Dictyoceratida	Irciniidae	Psammocinia		NT0281		Z007315
SOL5650	55BS17	SOL5650_55BS17	Semitaspongia NT0284	1	Demospongiae	Dictyoceratida	Thorectidae	Semitaspongia		NT0284		Z007317, Z007323
SOL5650	55BS17	SOL5650_55BS17	Echinodictyum mesenterinum	1	Demospongiae	Poecilosclerida	Raspailiidae	Echinodictyum	mesenterinum		(Lamarck, 1814)	Z007318, Z007326
SOL5650	55BS17	SOL5650_55BS17	Cymbastela vespertina	1	Demospongiae	Halichondrida	Axinellidae	Cymbastela	vespertina		Hooper & Bergquist, 1992	Z007319
SOL5650	55BS17	SOL5650_55BS17	Hyattella NT0095	1	Demospongiae	Dictyoceratida	Spongiidae	Hyattella		NT0095		Z007320
SOL5650	55BS17	SOL5650_55BS17	Rhopaloeides NT0100	1	Demospongiae	Dictyoceratida	Spongiidae	Rhopaloeides		NT0100		Z007321
SOL5650	55BS17	SOL5650_55BS17	Ircinia NT0089	1	Demospongiae	Dictyoceratida	Irciniidae	Ircinia		NT0089		Z007322
SOL5650	55BS17	SOL5650_55BS17	Cinachyrella NT0259	1	Demospongiae	Spirophorida	Tetillidae	Cinachyrella		NT0259		Z007324-Z007325
SOL5650	55BS17	SOL5650_55BS17	Axechina raspailioides	1	Demospongiae	Poecilosclerida	Raspailiidae	Axechina	raspailioides		Hentschel, 1912	Z007328
SOL5650	55BS17	SOL5650_55BS17	Aplysinopsis NT0107	1	Demospongiae	Dictyoceratida	Thorectidae	Aplysinopsis		NT0107		Z007329
SOL5650	55BS17	SOL5650_55BS17	Raspailia vestigifera	1	Demospongiae	Poecilosclerida	Raspailiidae	Raspailia	vestigifera		Dendy, 1896	Z007330
SOL5650	56BS18	SOL5650_56BS18	Pseudoceratina NT0271	1	Demospongiae	Verongida	Pseudoceratinidae	Pseudoceratina		NT0271		Z007331
SOL5650	56BS18	SOL5650_56BS18	Phyllospongia NT0282	1	Demospongiae	Dictyoceratida	Thorectidae	Phyllospongia		NT0282		Z007332
SOL5650	56BS18	SOL5650_56BS18	Ianthella basta	1	Demospongiae	Verongida	Ianthellidae	Ianthella	basta			Z007333
SOL5650	56BS18	SOL5650_56BS18	Ianthella flabelliformis	1	Demospongiae	Verongida	Ianthellidae	Ianthella	flabelliformis		(Pallas, 1766)	Z007334
SOL5650	56BS18	SOL5650_56BS18	Echinodictyum cancellatum	1	Demospongiae	Poecilosclerida	Raspailiidae	Echinodictyum	cancellatum		(Lamarck, 1814)	Z007335
SOL5650	56BS18	SOL5650_56BS18	Xestospongia testudinaria	1	Demospongiae	Haplosclerida	Petrosiidae	Xestospongia	testudinaria			Z007336
SOL5650	56BS18	SOL5650_56BS18	Ircinia NT0088	1	Demospongiae	Dictyoceratida	Irciniidae	Ircinia		NT0088		Z007337, Z007358
SOL5650	56BS18	SOL5650_56BS18	Coelocarteria agglomerans	1	Demospongiae	Poecilosclerida	Isodictyidae	Coelocarteria	agglomerans		Azzini, Calcinai & Pansini, 2007	Z007338
SOL5650	56BS18	SOL5650_56BS18	Spongosorites? NT0292	1	Demospongiae	Halichondrida	Halichondriidae	Spongosorites?		NT0292		Z007339
SOL5650	56BS18	SOL5650_56BS18	Rhopaloeides NT0100	1	Demospongiae	Dictyoceratida	Spongiidae	Rhopaloeides		NT0100		Z007340
SOL5650	56BS18	SOL5650_56BS18	Tedania NT0258	1	Demospongiae	Poecilosclerida	Tedaniidae	Tedania		NT0258		Z007341
SOL5650	56BS18	SOL5650_56BS18	Raspailia phakellopsis	1	Demospongiae	Poecilosclerida	Raspailiidae	Raspailia	phakellopsis		Hooper, 1991	Z007342
SOL5650	56BS18	SOL5650_56BS18	Petrosia alfiani?	1	Demospongiae	Haplosclerida	Petrosiidae	Petrosia	alfiani?			Z007343
SOL5650	56BS18	SOL5650_56BS18	Cinachyrella NT0259	1	Demospongiae	Spirophorida	Tetillidae	Cinachyrella		NT0259		Z007344
SOL5650	56BS18	SOL5650_56BS18	Chelotropella? NT0275	1	Demospongiae	Astrophorida	Calthropellidae	Chelotropella?	sp.	NT0275		Z007345
SOL5650	56BS18	SOL5650_56BS18	Disyringa dissimilis	1	Demospongiae	Astrophorida	Ancorinidae	Disyringa	dissimilis		(Ridley, 1884)	Z007346
SOL5650	56BS18	SOL5650_56BS18	Haliclona NT0293	1	Demospongiae	Haplosclerida	Chalinidae	Haliclona		NT0293		Z007347
SOL5650	56BS18	SOL5650_56BS18	Geodia NT0075	1	Demospongiae	Astrophorida	Geodiidae	Geodia		NT0075		Z007348
SOL5650	56BS18	SOL5650_56BS18	Tethyidae NT0287	1	Demospongiae	Hadromerida	Tethyidae			NT0287		Z007349
SOL5650	56BS18	SOL5650_56BS18	Hyattella NT0095	1	Demospongiae	Dictyoceratida	Spongiidae	Hyattella		NT0095		Z007350
SOL5650	56BS18	SOL5650_56BS18	Oceanapia NT0190	1	Demospongiae	Haplosclerida	Phloeodictyidae	Oceanapia		NT0190		Z007351
SOL5650	56BS18	SOL5650_56BS18	Xestospongia NT0298	1	Demospongiae	Haplosclerida	Petrosiidae	Xestospongia		NT0298		Z007352
SOL5650	56BS18	SOL5650_56BS18	Geodia NT0074	1	Demospongiae	Astrophorida	Geodiidae	Geodia		NT0074		Z007353, Z007360
SOL5650	56BS18	SOL5650_56BS18	Phakellia tropicalis	1	Demospongiae	Halichondrida	Axinellidae	Phakellia	tropicalis		Alvarez & Hooper, 2009	Z007354
SOL5650	56BS18	SOL5650_56BS18	Lithistida NT0316	1	Demospongiae	Lithistida				NT0316		Z007355
SOL5650	56BS18	SOL5650_56BS18	Spheciospongia vagabunda	1	Demospongiae	Hadromerida	Clionaidae	Spheciospongia	vagabunda		(Ridley, 1884)	Z007356
SOL5650	56BS18	SOL5650_56BS18	Phakellia NT0289	1	Demospongiae	Halichondrida	Axinellidae	Phakellia		NT0289		Z007357
SOL5650	56BS18	SOL5650_56BS18	Axechina raspailioides	1	Demospongiae	Poecilosclerida	Raspailiidae	Axechina	raspailioides		Hentschel, 1912	Z007359
SOL5650	56BS18	SOL5650_56BS18	Oceanapia NT0186	1	Demospongiae	Haplosclerida	Phloeodictyidae	Oceanapia		NT0186		Z007361, Z007362
SOL5650	56BS18	SOL5650_56BS18	Oceanapia NT0185	1	Demospongiae	Haplosclerida	Phloeodictyidae	Oceanapia		NT0185		Z007363
SOL5650	56BS18	SOL5650_56BS18	Clathria NT0237	1	Demospongiae	Poecilosclerida	Microcionidae	Clathria		NT0237		Z007364
SOL5650	56BS18	SOL5650_56BS18	Axinyssa NT0047	1	Demospongiae	Halichondrida	Halichondriidae	Axinyssa		NT0047		Z007365
SOL5650	56BS18	SOL5650_56BS18	Spongiidae 1	1	Demospongiae	Dictyoceratida	Spongiidae			1		Z007366
SOL5650	61BS19	SOL5650_61BS19	Thorectandra excavatus	1	Demospongiae	Dictyoceratida	Thorectidae	Thorectandra	excavatus		(Ridley, 1884)	Z007367, Z007368
SOL5650	61BS19	SOL5650_61BS19	Phyllospongia NT0282	1	Demospongiae	Dictyoceratida	Thorectidae	Phyllospongia	2	NT0282		Z007369, Z007370
SOL5650	61BS19	SOL5650_61BS19	Ircinia NT0088	1	Demospongiae	Dictyoceratida	Irciniidae	Ircinia		NT0088		Z007371
SOL5650	61BS19	SOL5650_61BS19	Acanthella pulcherrima	1	Demospongiae	Halichondrida	Dictyonellidae	Acanthella	pulcherrima		Ridley & Dendy, 1886	Z007372
SOL5650	61BS19	SOL5650_61BS19	Axechina raspailioides	1	Demospongiae	Poecilosclerida	Raspailiidae	Axechina	raspailioides		Hentschel, 1912	Z007373
SOL5650	61BS19	SOL5650_61BS19	Xestospongia testudinaria	1	Demospongiae	Haplosclerida	Petrosiidae	Xestospongia	testudinaria		(Lamarck, 1815)	Z007374
SOL5650	61BS19	SOL5650_61BS19	Oceanapia NT0189	1	Demospongiae	Haplosclerida	Phloeodictyidae	Oceanapia		NT0189		Z007375
SOL5650	61BS19	SOL5650_61BS19	Oceanapia NT0186	1	Demospongiae	Haplosclerida	Phloeodictyidae	Oceanapia		NT0186		Z007376
SOL5650	61BS19	SOL5650_61BS19	Axinyssa NT0047	1	Demospongiae	Halichondrida	Halichondriidae	Axinyssa		NT0047		Z007377
SOL5650	61BS19	SOL5650_61BS19	Oceanapia NT0185	1	Demospongiae	Haplosclerida	Phloeodictyidae	Oceanapia		NT0185		Z007378
SOL5650	61BS19	SOL5650_61BS19	Ianthella reticulata?	1	Demospongiae	Verongida	Ianthellidae	Ianthella	reticulata?			Z007379
SOL5650	61BS19	SOL5650_61BS19	Disyringa dissimilis	1	Demospongiae	Astrophorida	Ancorinidae	Disyringa	dissimilis		(Ridley, 1884)	Z007380
SOL5650	61BS19	SOL5650_61BS19	Hyattella NT0097	1	Demospongiae	Dictyoceratida	Spongiidae	Hyattella		NT0097		Z007381
SOL5650	61BS19	SOL5650_61BS19	Raspailia vestigifera	1	Demospongiae	Poecilosclerida	Raspailiidae	Raspailia	vestigifera		Dendy, 1896	Z007382
SOL5650	61BS19	SOL5650_61BS19	Geodia NT0073	1	Demospongiae	Astrophorida	Geodiidae	Geodia		NT0073		Z007383
SOL5650	61BS19	SOL5650_61BS19	Cinachyrella australiensis	1	Demospongiae	Spirophorida	Tetillidae	Cinachyrella	australiensis			Z007384
SOL5650	61BS19	SOL5650_61BS19	Stelletta NT0064	1	Demospongiae	Astrophorida	Ancorinidae	Stelletta		NT0064		Z007385
					Demospongiae	Astrophorida						Unregistered
SOL5650	61BS19	SOL5650_61BS19	Ircinia NT0089	1	Demospongiae	Dictyoceratida	Irciniidae	Ircinia		NT0089		Z007386
SOL5650	61BS19	SOL5650_61BS19	Ectyoplasia tabula	1	Demospongiae	Poecilosclerida	Raspailiidae	Ectyoplasia	tabula		(Lamarck, 1814)	Z007387
SOL5650	61BS19	SOL5650_61BS19	Reniochalina stalagmitis	1	Demospongiae	Halichondrida	Axinellidae	Reniochalina	stalagmitis		Lendenfeld, 1888	Z007388-Z007389
SOL5650	61BS19	SOL5650_61BS19	Cinachyrella NT0259	1	Demospongiae	Spirophorida	Tetillidae	Cinachyrella		NT0259		Z007390
SOL5650	61BS19	SOL5650_61BS19	Plakortis NT0311	1	Homoscleromorpha	Homosclerophorida	Plakinidae	Plakortis		NT0311		Z007391
SOL5650	63BS20	SOL5650_63BS20	Rhabdastrella globostellata	1	Demospongiae	Astrophorida	Ancorinidae	Rhabdastrella	globostellata		(Carter, 1883)	Z007392
SOL5650	63BS20	SOL5650_63BS20	Xestospongia testudinaria	1	Demospongiae	Haplosclerida	Petrosiidae	Xestospongia	testudinaria		(Lamarck, 1815)	Z007393, Z007401
SOL5650	63BS20	SOL5650_63BS20	Semitaspongia NT0284	1	Demospongiae	Dictyoceratida	Thorectidae	Semitaspongia		NT0284		Z007394
SOL5650	63BS20	SOL5650_63BS20	Cinachyrella NT0307	1	Demospongiae	Spirophorida	Tetillidae	Cinachyrella		NT0307		Z007395
SOL5650	63BS20	SOL5650_63BS20	Oceanapia NT0189	1	Demospongiae	Haplosclerida	Phloeodictyidae	Oceanapia		NT0189		Z007396, Z007399
SOL5650	63BS20	SOL5650_63BS20	Ianthella basta	1	Demospongiae	Verongida	Ianthellidae	Ianthella	basta		(Pallas, 1766)	Z007397
SOL5650	63BS20	SOL5650_63BS20	Chondrillidae? NT0277	1	Demospongiae	Chondrosida	Chondrillidae?		sp	NT0277		Z007398
SOL5650	63BS20	SOL5650_63BS20	Reniochalina stalagmitis	1	Demospongiae	Halichondrida	Axinellidae	Reniochalina	stalagmitis		Lendenfeld, 1888	Z007400
SOL5650	63BS20	SOL5650_63BS20	Tethyidae NT0287	1	Demospongiae	Hadromerida	Tethyidae			NT0287		Z007402
SOL5650	63BS20	SOL5650_63BS20	Thorectidae? NT0279	1	Demospongiae	Dictyoceratida	Thorectidae?			NT0279		Z007403
SOL5650	63BS20	SOL5650_63BS20	Ircinia NT0088	1	Demospongiae	Dictyoceratida	Irciniidae	Ircinia		NT0088		Z007404
SOL5650	63BS20	SOL5650_63BS20	Polymastia? NT0286	1	Demospongiae	Hadromerida	Polymastiidae	Polymastia?		NT0286		Z007405
SOL5650	73BS21	SOL5650_73BS21	Myrmekioderma granulatum	1	Demospongiae	Halichondrida	Heteroxyidae	Myrmekioderma	granulatum		(Esper, 1794)	Z007406
SOL5650	73BS21	SOL5650_73BS21	Scleritoderma NT0205	1	Demospongiae	Lithistida	Scleritodermidae	Scleritoderma		NT0205		Z007407
SOL5650	73BS21	SOL5650_73BS21	Petrosia NT0295	1	Demospongiae	Haplosclerida	Petrosiidae	Petrosia		NT0295		Z007408
SOL5650	73BS21	SOL5650_73BS21	Oceanapia NT0186	1	Demospongiae	Haplosclerida	Phloeodictyidae	Oceanapia		NT0186		Z007409
SOL5650	73BS21	SOL5650_73BS21	Stylissa carteri	1	Demospongiae	Halichondrida	Dictyonellidae	Stylissa	carteri		(Dendy, 1889)	Z007410
SOL5650	73BS21	SOL5650_73BS21	Rhopaloeides NT0100	1	Demospongiae	Dictyoceratida	Spongiidae	Rhopaloeides		NT0100		Z007411
SOL5650	73BS21	SOL5650_73BS21	Leiodermatium NT0195	1	Demospongiae	Lithistida	Azoricidae	Leiodermatium		NT0195		Z007412
SOL5650	73BS21	SOL5650_73BS21	Semitaspongia NT0284	1	Demospongiae	Dictyoceratida	Thorectidae	Semitaspongia		NT0284		Z007413
SOL5650	73BS21	SOL5650_73BS21	Raspailia vestigifera	1	Demospongiae	Poecilosclerida	Raspailiidae	Raspailia	vestigifera		Dendy, 1896	Z007414
SOL5650	73BS21	SOL5650_73BS21	Phycopsis NT0038	1	Demospongiae	Halichondrida	Axinellidae	Phycopsis		NT0038		Z007415
SOL5650	73BS21	SOL5650_73BS21	Ianthella basta	1	Demospongiae	Verongida	Ianthellidae	Ianthella	basta		(Pallas, 1766)	Z007416
SOL5650	73BS21	SOL5650_73BS21	Thrinacophora cervicornis	1	Demospongiae	Poecilosclerida	Raspailiidae	Thrinacophora	cervicornis		Ridley & Dendy, 1886	Z007417
SOL5650	73BS21	SOL5650_73BS21	Ianthella reticulata?	1	Demospongiae	Verongida	Ianthellidae	Ianthella	reticulata?			Z007418
SOL5650	73BS21	SOL5650_73BS21	Clathria abietina	1	Demospongiae	Poecilosclerida	Microcionidae	Clathria	abietina		(Lamarck, 1814)	Z007419
SOL5650	74BS22	SOL5650_74BS22	Oceanapia NT0189	1	Demospongiae	Haplosclerida	Phloeodictyidae	Oceanapia		NT0189		Z007420
SOL5650	74BS22	SOL5650_74BS22	Oceanapia NT0299	1	Demospongiae	Haplosclerida	Phloeodictyidae	Oceanapia		NT0299		Z007421
SOL5650	74BS22	SOL5650_74BS22	Haliclona NT0293	1	Demospongiae	Haplosclerida	Chalinidae	Haliclona		NT0293		Z007422
SOL5650	74BS22	SOL5650_74BS22	Plakortis NT0313	1	Homoscleromorpha	Homosclerophorida	Plakinidae	Plakortis		NT0313		Z007423
SOL5650	74BS22	SOL5650_74BS22	Dictyodendrilla NT0280	1	Demospongiae	Dendroceratida	Dictyodendrillidae	Dictyodendrilla		NT0280		Z007424
SOL5650	74BS22	SOL5650_74BS22	Cliona NT0285	1	Demospongiae	Hadromerida	Clionaidae	Cliona		NT0285		Z007425
SOL5650	74BS22	SOL5650_74BS22	Coscinoderma NT0092	1	Demospongiae	Dictyoceratida	Spongiidae	Coscinoderma		NT0092		Z007426
SOL5650	74BS22	SOL5650_74BS22	Echinodictyum mesenterinum	1	Demospongiae	Poecilosclerida	Raspailiidae	Echinodictyum	mesenterinum		(Lamarck, 1814)	Z007427
SOL5650	74BS22	SOL5650_74BS22	Theonella NT0302	1	Demospongiae	Lithistida	Theonellidae	Theonella		NT0302		Z007428
SOL5650	74BS22	SOL5650_74BS22	Ianthella basta	1	Demospongiae	Verongida	Ianthellidae	Ianthella	basta		(Pallas, 1766)	Z007429
SOL5650	74BS22	SOL5650_74BS22	Tethytimea NT0288	1	Demospongiae	Hadromerida	Tethyidae	Tethytimea		NT0288		Z007430
SOL5650	74BS22	SOL5650_74BS22	Psammochela NT0305	1	Demospongiae	Poecilosclerida	Myxillidae	Psammochela		NT0305		Z007463
SOL5650	74BS22	SOL5650_74BS22	Oceanapia NT0187	1	Demospongiae	Haplosclerida	Phloeodictyidae	Oceanapia		NT0187		Z007431
					Demospongiae							Unregistered
SOL5650	74BS22	SOL5650_74BS22	Clathria abietina	1	Demospongiae	Poecilosclerida	Microcionidae	Clathria	abietina		(Lamarck, 1814)	Z007432
SOL5650	74BS22	SOL5650_74BS22	Clathria NT0237	1	Demospongiae	Poecilosclerida	Microcionidae	Clathria		NT0237		Z007433
SOL5650	74BS22	SOL5650_74BS22	Halichondria carotenoidea	1	Demospongiae	Halichondrida	Halichondriidae	Halichondria	carotenoidea		Alvarez & Hooper 2011	Z007434
SOL5650	74BS22	SOL5650_74BS22	Geodia NT0073	1	Demospongiae	Astrophorida	Geodiidae	Geodia		NT0073		Z007435
SOL5650	74BS22	SOL5650_74BS22	Disyringa dissimilis	1	Demospongiae	Astrophorida	Ancorinidae	Disyringa	dissimilis		(Ridley, 1884)	Z007436
SOL5650	74BS22	SOL5650_74BS22	Cinachyrella NT0308	1	Demospongiae	Spirophorida	Tetillidae	Cinachyrella		NT0308		Z007437
SOL5650	74BS22	SOL5650_74BS22	Stylissa carteri	1	Demospongiae	Halichondrida	Dictyonellidae	Stylissa	carteri		(Dendy, 1889)	Z007438,Z007439, Z007448
SOL5650	74BS22	SOL5650_74BS22	Phakettia euctimena	1	Demospongiae	Halichondrida	Dictyonellidae	Phakettia	euctimena		(Hentschel, 1912)	Z007440
SOL5650	74BS22	SOL5650_74BS22	Higginsia strigilata cf.	1	Demospongiae	Halichondrida	Heteroxyidae	Higginsia	strigilata cf.			Z007441
SOL5650	74BS22	SOL5650_74BS22	Ectyoplasia vannus	1	Demospongiae	Poecilosclerida	Raspailiidae	Ectyoplasia	vannus		Hooper, 1991	Z007442
SOL5650	74BS22	SOL5650_74BS22	Ceratopsion NT0249	1	Demospongiae	Poecilosclerida	Raspailiidae	Ceratopsion		NT0249		Z007443
SOL5650	74BS22	SOL5650_74BS22	Phakellia tropicalis	1	Demospongiae	Halichondrida	Axinellidae	Phakellia	tropicalis		Alvarez & Hooper, 2009	Z007444
SOL5650	74BS22	SOL5650_74BS22	Ectyoplasia tabula	1	Demospongiae	Poecilosclerida	Raspailiidae	Ectyoplasia	tabula		(Lamarck, 1814)	Z007445
SOL5650	74BS22	SOL5650_74BS22	Ceratopsion palmatum	1	Demospongiae	Poecilosclerida	Raspailiidae	Ceratopsion	palmatum		Hooper, 1991	Z007446
SOL5650	74BS22	SOL5650_74BS22	Axinella aruensis	1	Demospongiae	Halichondrida	Axinellidae	Axinella	aruensis		(Hentschel, 1912)	Z007447
SOL5650	74BS22	SOL5650_74BS22	Amorphinopsis fenestrata	1	Demospongiae	Halichondrida	Halichondriidae	Amorphinopsis	fenestrata		(Ridley, 1884)	Z007449
SOL5650	74BS22	SOL5650_74BS22	Petrosia NT0295	1	Demospongiae	Haplosclerida	Petrosiidae	Petrosia		NT0295		Z007450
SOL5650	74BS22	SOL5650_74BS22	Theonella NT0214	1	Demospongiae	Lithistida	Theonellidae	Theonella		NT0214		Z007451
SOL5650	74BS22	SOL5650_74BS22	Spheciospongia vagabunda	1	Demospongiae	Hadromerida	Clionaidae	Spheciospongia	vagabunda		(Ridley, 1884)	Z007452
SOL5650	74BS22	SOL5650_74BS22	Xestospongia testudinaria	1	Demospongiae	Haplosclerida	Petrosiidae	Xestospongia	testudinaria		(Lamarck, 1815)	Z007453
SOL5650	74BS22	SOL5650_74BS22	Thorectandra excavatus	1	Demospongiae	Dictyoceratida	Thorectidae	Thorectandra	excavatus		(Ridley, 1884)	Z007454
SOL5650	74BS22	SOL5650_74BS22	Ciocalypta stalagmites	1	Demospongiae	Halichondrida	Halichondriidae	Ciocalypta	stalagmites		(Hentschel, 1912)	Z007455
SOL5650	74BS22	SOL5650_74BS22	Tethyidae NT0287	1	Demospongiae	Hadromerida	Tethyidae			NT0287		Z007456
SOL5650	74BS22	SOL5650_74BS22	Raspailia vestigifera	1	Demospongiae	Poecilosclerida	Raspailiidae	Raspailia	vestigifera		Dendy, 1896	Z007457
SOL5650	74BS22	SOL5650_74BS22	Oceanapia NT0186	1	Demospongiae	Haplosclerida	Phloeodictyidae	Oceanapia		NT0186		Z007458
SOL5650	74BS22	SOL5650_74BS22	Scleritoderma NT0205	1	Demospongiae	Lithistida	Scleritodermidae	Scleritoderma		NT0205		Z007459
SS2012t07	02BS02	SS2012t07_02BS02	Ircinia irregularis	1	Demospongiae	Dictyoceratida	Irciniidae	Ircinia	irregularis	165028		Z007094
SS2012t07	02BS02	SS2012t07_02BS02	Xestospongia testudinaria	1	Demospongiae	Haplosclerida	Petrosiidae	Xestospongia	testudinaria	166902		Z007095
SS2012t07	02BS02	SS2012t07_02BS02	Reniochalina stalagmitis	1	Demospongiae	Halichondrida	Axinellidae	Reniochalina	stalagmitis	165625		Z007034
SS2012t07	02BS02	SS2012t07_02BS02	Leiosella NT0317	1	Demospongiae	Dictyoceratida	Spongiidae	Leiosella	sp 1	NT0317		Z007035
SS2012t07	02BS02	SS2012t07_02BS02	Microcionidae 1	1	Demospongiae	Poecilosclerida	Microcionidae					Unregistered
SS2012t07	02BS02	SS2012t07_02BS02	Ciocalypta stalagmites	1	Demospongiae	Halichondrida	Halichondriidae	Ciocalypta	stalagmites	194665		Z007036
SS2012t07	03BS03	SS2012t07_03BS03	Xestospongia testudinaria	1	Demospongiae	Haplosclerida	Petrosiidae	Xestospongia	testudinaria	166902		Z007037
SS2012t07	03BS03	SS2012t07_03BS03	Niphates NT0163	1	Demospongiae	Haplosclerida	Niphatidae	Niphates	sp 1	NT0163		Z007038
SS2012t07	03BS03	SS2012t07_03BS03	Ircinia NT0088	1	Demospongiae	Dictyoceratida	Irciniidae	Ircinia	sp1	NT0088		Z007039
SS2012t07	03BS03	SS2012t07_03BS03	Ircinia sp 2	1	Demospongiae	Dictyoceratida	Irciniidae	Ircinia	sp2			Z007040
SS2012t07	03BS03	SS2012t07_03BS03	Topsentia dura	1	Demospongiae	Halichondrida	Halichondriidae	Topsentia	dura	165947		Z007041
SS2012t07	03BS03	SS2012t07_03BS03	Dysidea NT0086	1	Demospongiae	Dictyoceratida	Dysideidae	Dysidea	sp1	NT0086		Z007042
SS2012t07	03BS03	SS2012t07_03BS03	Pseudoceratina NT0271	1	Demospongiae	Verongida	Pseudoceratinidae	Pseudoceratina		NT0271		Z007043
SS2012t07	05BS04	SS2012t07_05BS04	Ianthella flabelliformis	1	Demospongiae	Verongida	Ianthellidae	Ianthella	flabelliformis	169690		Z007044
SS2012t07	06BS05	SS2012t07_06BS05	Mycale NT0323	1	Demospongiae	Poecilosclerida	Mycalidae	Mycale		NT0323		Z007045
SS2012t07	06BS05	SS2012t07_06BS05	Gelliodes fibulata	1	Demospongiae	Haplosclerida	Niphatidae	Gelliodes	fibulata	166723		Z007046
SS2012t07	06BS05	SS2012t07_06BS05	Echinodictyum asperum	1	Demospongiae	Poecilosclerida	Raspailiidae	Echinodictyum	asperum	167963		Z007047
SS2012t07	06BS05	SS2012t07_06BS05	Luffariella variabilis	1	Demospongiae	Dictyoceratida	Thorectidae	Luffariella	variabilis	165365		Z007048
SS2012t07	07BS06	SS2012t07_07BS06	Ceratopsion QM0122	1	Demospongiae	Poecilosclerida	Raspailiidae	Ceratopsion		QM0122		Z007049
SS2012t07	07BS06	SS2012t07_07BS06	Iotrochota baculifera	1	Demospongiae	Poecilosclerida	Iotrochotidae	Iotrochota	baculifera	169378		Z007050
SS2012t07	07BS06	SS2012t07_07BS06	Haliclona NT0320	1	Demospongiae	Haplosclerida	Hymedesmiidae	Haliclona	sp1	NT0320		Z007051
SS2012t07	07BS06	SS2012t07_07BS06	Clathria abietina	1	Demospongiae	Poecilosclerida	Microcionidae	Clathria	abietina	167704		Z007052
SS2012t07	07BS06	SS2012t07_07BS06	Dictyoceratida sp 1	1	Demospongiae	Dictyoceratida			sp1			Z007053
SS2012t07	08BS07	SS2012t07_08BS07	Fasciospongia NT0318	1	Demospongiae	Dictyoceratida	Thorectidae	Fasciospongia		NT0318		Z007096
SS2012t07	08BS07	SS2012t07_08BS07	Xestospongia testudinaria	1	Demospongiae	Haplosclerida	Petrosiidae	Xestospongia	testudinaria	166902		Z007097
SS2012t07	08BS07	SS2012t07_08BS07	Oceanapia NT0186	1	Demospongiae	Haplosclerida	Phloeodictyidae	Oceanapia		NT0186		Z007054
SS2012t07	08BS07	SS2012t07_08BS07	Oceanapia NT0186	1	Demospongiae	Haplosclerida	Phloeodictyidae	Oceanapia		NT0186		Z007055
SS2012t07	08BS07	SS2012t07_08BS07	Ircinia NT0088	1	Demospongiae	Dictyoceratida	Irciniidae	Ircinia	sp2	NT0088	?	Z007056
SS2012t07	08BS07	SS2012t07_08BS07	Petrosia alfiani?	1	Demospongiae	Haplosclerida	Petrosiidae	Petrosia	alfiani?	166821		Z007057
SS2012t07	08BS07	SS2012t07_08BS07	Gelliodes fibulata	1	Demospongiae	Haplosclerida	Niphatidae	Gelliodes	fibulata	166723		Z007058
SS2012t07	08BS07	SS2012t07_08BS07	Luffariella variabilis	1	Demospongiae	Dictyoceratida	Thorectidae	Luffariella	variabilis	165365		Z007059
												Unregistered
SS2012t07	08BS07	SS2012t07_08BS07	Acanthella NT0290	1	Demospongiae	Halichondrida	Dictyonellidae	Acanthella		NT0290		Z007060
SS2012t07	09BS08	SS2012t07_09BS08	Ircinia irregularis	1	Demospongiae	Dictyoceratida	Irciniidae	Ircinia	irregularis	165028		Z007098
SS2012t07	09BS08	SS2012t07_09BS08	Xestospongia testudinaria	1	Demospongiae	Haplosclerida	Petrosiidae	Xestospongia	testudinaria	166902		Z007099
SS2012t07	09BS08	SS2012t07_09BS08	Echinodictyum cancellatum	1	Demospongiae	Poecilosclerida	Raspailiidae	Echinodictyum	cancellatum	167966		Z007100
SS2012t07	09BS08	SS2012t07_09BS08	Thorectandra excavatus	1	Demospongiae	Dictyoceratida	Thorectidae	Thorectandra	excavatus	165438		Z007101
SS2012t07	09BS08	SS2012t07_09BS08	Theonella NT0212	1	Demospongiae	Lithistida	Theonellidae	Theonella		NT0212		Z007102
SS2012t07	09BS08	SS2012t07_09BS08	Semitaspongia NT0284	1	Demospongiae	Dictyoceratida	Thorectidae	Semitaspongia	sp1	NT0284		Z007103
SS2012t07	09BS08	SS2012t07_09BS08	Echinodictyum asperum	1	Demospongiae	Poecilosclerida	Raspailiidae	Echinodictyum	asperum	167963		Z007104
SS2012t07	09BS08	SS2012t07_09BS08	Ianthella flabelliformis	1	Demospongiae	Verongida	Ianthellidae	Ianthella	flabelliformis	169690		Z007105
SS2012t07	09BS08	SS2012t07_09BS08	Psammochela tutiae	1	Demospongiae	Poecilosclerida	Myxillidae	Psammochela	tutiae	593556		Z007106
SS2012t07	09BS08	SS2012t07_09BS08	Cinachyrella australiensis	1	Demospongiae	Spirophorida	Tetillidae	Cinachyrella	australiensis	171296		Z007107
SS2012t07	09BS08	SS2012t07_09BS08	Hyattella NT0095	1	Demospongiae	Dictyoceratida	Spongiidae	Hyattella		NT0095		Z007108
SS2012t07	09BS08	SS2012t07_09BS08	Ircinia irregularis	1	Demospongiae	Dictyoceratida	Irciniidae	Ircinia	irregularis	165028		Z007109
SS2012t07	09BS08	SS2012t07_09BS08	Echinodictyum NT0251	1	Demospongiae	Poecilosclerida	Raspailiidae	Echinodictyum	sp1	NT0251	(Poléjaeff, 1884)	Z007110
SS2012t07	09BS08	SS2012t07_09BS08	Acanthella pulcherrima	1	Demospongiae	Halichondrida	Dictyonellidae	Acanthella	pulcherrima	165664		Z007111
SS2012t07	09BS08	SS2012t07_09BS08	Ianthella flabelliformis	1	Demospongiae	Verongida	Ianthellidae	Ianthella	flabelliformis	169690		Z007112
SS2012t07	09BS08	SS2012t07_09BS08	Oceanapia NT0186	1	Demospongiae	Haplosclerida	Phloeodictyidae	Oceanapia		NT0186		Z007113
SS2012t07	09BS08	SS2012t07_09BS08	Dysidea NT0322	1	Demospongiae	Dictyoceratida	Dysideidae	Dysidea	sp2	NT0322		Z007114
SS2012t07	09BS08	SS2012t07_09BS08	Higginsia mixta	1	Demospongiae	Halichondrida	Heteroxyidae	Higginsia	mixta	166001		Z007115
SS2012t07	09BS08	SS2012t07_09BS08	Axinella aruensis	1	Demospongiae	Halichondrida	Axinellidae	Axinella	aruensis	QM0153		Z007061
SS2012t07	09BS08	SS2012t07_09BS08	Phakellia cf tropicalis	1	Demospongiae	Halichondrida	Axinellidae	Phakellia	cf tropicalis	NT0040		Z007062
SS2012t07	09BS08	SS2012t07_09BS08	Axinella aruensis	1	Demospongiae	Halichondrida	Axinellidae	Axinella	aruensis	NT0003		Z007063
SS2012t07	09BS08	SS2012t07_09BS08	Clathria abietina	1	Demospongiae	Poecilosclerida	Microcionidae	Clathria	abietina	167704		Z007064
SS2012t07	09BS08	SS2012t07_09BS08	Iotrochota baculifera	1	Demospongiae	Poecilosclerida	Iotrochotidae	Iotrochota	baculifera	169378		Z007124
SS2012t07	09BS08	SS2012t07_09BS08	Biemna saucia	1	Demospongiae	Poecilosclerida	Desmacellidae	Biemna	saucia	168285		Z007066
SS2012t07	09BS08	SS2012t07_09BS08	Spheciospongia vagabunda	1	Demospongiae	Hadromerida	Clionidae	Spheciospongia	vagabunda	170563		Z007067
SS2012t07	09BS08	SS2012t07_09BS08	Neopetrosia NT0168	1	Demospongiae	Haplosclerida	Petrosiidae	Neopetrosia		NT0168		Z007068
SS2012t07	09BS08	SS2012t07_09BS08	Parahigginsia NT0319	1	Demospongiae	Halichondrida	Heteroxyidae	Parahigginsia	sp1	NT0319		Z007069
SS2012t07	09BS08	SS2012t07_09BS08	Clathria abietina	1	Demospongiae	Poecilosclerida	Microcionidae	Clathria	abietina	167704		Z007070
SS2012t07	09BS08	SS2012t07_09BS08	Rhopaloeides NT0100	1	Demospongiae	Dictyoceratida	Spongiidae	Rhopaloeides		NT0100		Z007071
SS2012t07	09BS08	SS2012t07_09BS08	Reniochalina stalagmitis	1	Demospongiae	Halichondrida	Axinellidae	Reniochalina	stalagmitis	165625		Z007072
SS2012t07	09BS08	SS2012t07_09BS08	Dysidea NT0086	1	Demospongiae	Dictyoceratida	Dysideidae	Dysidea	sp1	NT0086		Z007073
SS2012t07	09BS08	SS2012t07_09BS08	Thorectidae 1	1	Demospongiae	Dictyoceratida	Thorectidae					Z007074
SS2012t07	09BS08	SS2012t07_09BS08	Scopalina? NT0044	1	Demospongiae	Halichondrida	Dictyonellidae	Scopalina?	sp1	NT0044		Z007075
SS2012t07	09BS08	SS2012t07_09BS08	Dictyoceratida sp 2	1	Demospongiae	Dictyoceratida			sp2			Z007076
SS2012t07	09BS08	SS2012t07_09BS08	Clathria cervicornis	1	Demospongiae	Poecilosclerida	Microcionidae	Clathria	cervicornis	167718		Z007077
SS2012t07	09BS08	SS2012t07_09BS08	Theonella NT0324	1	Demospongiae	Lithistida	Theonellidae	Theonella		NT0324		Z007087
SS2012t07	11BS10	SS2012t07_11BS10	Hyattella intestinalis	1	Demospongiae	Dictyoceratida	Spongiidae	Hyattella	intestinalis	NT0096		Z007090
SS2012t07	11BS10	SS2012t07_11BS10	Pseudoceratina NT0271	1	Demospongiae	Verongida	Pseudoceratinidae	Pseudoceratina		NT0271		Z007082
SS2012t07	11BS10	SS2012t07_11BS10	Dendrilla mertoni	1	Demospongiae	Dendroceratida	Darwinellidae	Dendrilla	mertoni			Z007083
SS2012t07	11BS10	SS2012t07_11BS10	Chalinidae 1	1	Demospongiae	Haplosclerida	Chalinidae					Z007084
SS2012t07	11BS10	SS2012t07_11BS10	Stelletta clavosa	1	Demospongiae	Astrophorida	Ancorinidae	Stelletta	clavosa	NT0063		Z007085
SS2012t07	11BS10	SS2012t07_11BS10	Dysidea NT0322	1	Demospongiae	Dictyoceratida	Dysideidae	Dysidea	sp2	NT0322		Z007086
					Calcarea							Unregistered
SS2012t07	12BS11	SS2012t07_12BS11	Higginsia mixta	1	Demospongiae	Halichondrida	Heteroxyidae	Higginsia	mixta	166001		Z007088
SS2012t07	12BS11	SS2012t07_12BS11	Iotrochota baculifera	1	Demospongiae	Poecilosclerida	Iotrochotidae	Iotrochota	baculifera	169378		Z007089
SS2012t07	12BS11	SS2012t07_12BS11	Theonella NT0212	1	Demospongiae	Lithistida	Theonellidae	Theonella		NT0212		Z007116
SS2012t07	12BS11	SS2012t07_12BS11	Xestospongia testudinaria	1	Demospongiae	Haplosclerida	Petrosiidae	Xestospongia	testudinaria	166902		Z007117
SS2012t07	12BS11	SS2012t07_12BS11	Ircinia irregularis	1	Demospongiae	Dictyoceratida	Irciniidae	Ircinia	irregularis	165028		Z007118
SS2012t07	12BS11	SS2012t07_12BS11	Myrmekioderma granulatum	1	Demospongiae	Halichondrida	Heteroxyidae	Myrmekioderma	granulatum	166018		Z007119
SS2012t07	12BS11	SS2012t07_12BS11	Ianthella flabelliformis	1	Demospongiae	Verongida	Ianthellidae	Ianthella	flabelliformis	169690		Z007120
SS2012t07	12BS11	SS2012t07_12BS11	Dysidea NT0322	1	Demospongiae	Dictyoceratida	Dysideidae	Dysidea	sp2	NT0322		Z007121
SS2012t07	12BS11	SS2012t07_12BS11	Reniochalina stalagmitis	1	Demospongiae	Halichondrida	Axinellidae	Reniochalina	stalagmitis	165625		Z007122
SS2012t07	12BS11	SS2012t07_12BS11	Theonella NT0212	1	Demospongiae	Lithistida	Theonellidae	Theonella		NT0212		Z007078
SS2012t07	12BS11	SS2012t07_12BS11	Gelliodes + Dysidea NT0321+NT0086	1	Demospongiae	Haplosclerida + Dictyoceratida	Niphatidae + Thorectidae	Gelliodes + Dysidea		NT0321+NT0086		Z007079, Z007123
SS2012t07	12BS11	SS2012t07_12BS11	Gelliodes NT0321	1	Demospongiae	Haplosclerida	Niphatidae	Gelliodes		NT0321		Z007080
SS2012t07	12BS11	SS2012t07_12BS11	Biemna saucia	1	Demospongiae	Poecilosclerida	Desmacellidae	Biemna	saucia	168285		Z007081

## Sheet: Notes
Species list includes all sponge specimens registered at the MAGNT as part of surveys SOL4934, SOL5117, SOL5650, and SS2012t07
